# Supplementary material for: 2′-Acetonaphthone
Source: Acta Crystallogr Sect E Struct Rep Online. 2012 Oct 13;68(Pt 11):o3112. doi: 10.1107/S1600536812039554 (PMC3515218; doi:10.1107/S1600536812039554)
Supplement: Supplementary file 1 [file e-68-o3112-sup1.cif]

##############################################################################
#                                                                            #
# This CIF contains the data in a paper accepted for publication in          #
# Acta Crystallographica Section E. It conforms to the requirements of       #
# Notes for Authors for Acta Crystallographica Section E, and has been       #
# peer reviewed under the auspices of the IUCr Commission on Journals.       #
#                                                                            #
# Full details of the Crystallographic Information File format               #
# are given in the paper "The Crystallographic Information File (CIF):       #
# a New Standard Archive File for Crystallography" by S. R. Hall, F. H.      #
# Allen and I. D. Brown [Acta Cryst. (1991), A47, 655-685].                  #
#                                                                            #
# The current version of the core CIF dictionary is obtainable from          #
# ftp://ftp.iucr.org/pub/cif_core.dic.                                       #
#                                                                            #
# Software is freely available for graphical display of the structure(s)     #
# in this CIF. For information consult the CIF software page                 #
# http://www.iucr.org/resources/cif/software.                                #
#                                                                            #
# This file may be used for bona fide research purposes within the           #
# scientific community so long as proper attribution is given to the journal # 
# article from which it was obtained.                                        #
#                                                                            #
##############################################################################
data_I
_audit_creation_method     SHELXL-97
_chemical_name_systematic
;
1-(Naphthalen-2-yl)ethanone
;
_chemical_name_common
;
2'-Acetonaphthone
;
_chemical_formula_moiety     'C12 H10 O'
_chemical_formula_sum     'C12 H10 O'
_chemical_formula_iupac     'C12 H10 O'
_chemical_formula_weight     170.20
_chemical_melting_point     326.7
_symmetry_cell_setting     monoclinic
_symmetry_space_group_name_H-M     'P 21/n'
_symmetry_space_group_name_Hall     '-P 2yn'
loop_
    _symmetry_equiv_pos_as_xyz
    'x, y, z'
    '-x+1/2, y+1/2, -z+1/2'
    '-x, -y, -z'
    'x-1/2, -y-1/2, z-1/2'
_cell_length_a     5.9875(5)
_cell_length_b     7.4025(7)
_cell_length_c     20.2778(18)
_cell_angle_alpha     90.00
_cell_angle_beta     93.7470(10)
_cell_angle_gamma     90.00
_cell_volume     896.84(14)
_cell_formula_units_Z     4
_cell_measurement_reflns_used     7818
_cell_measurement_theta_min     2.75
_cell_measurement_theta_max     27.61
_cell_measurement_temperature     173(2)
_cell_special_details     ?
_exptl_crystal_description     block
_exptl_crystal_colour     'colourless'
_exptl_crystal_size_max     0.3
_exptl_crystal_size_mid     0.25
_exptl_crystal_size_min     0.2
_exptl_crystal_density_diffrn     1.261
_exptl_crystal_density_meas     ?
_exptl_crystal_density_method     'not measured'
_exptl_crystal_F_000     360
_exptl_absorpt_coefficient_mu     0.079
_exptl_absorpt_correction_type     multi-scan
_exptl_absorpt_process_details     '(SADABS; Bruker, 2008)'
_exptl_absorpt_correction_T_min     0.7008
_exptl_absorpt_correction_T_max     0.7456
_exptl_special_details
;
A crystal coated in Paratone (TM) oil was mounted on the end of a thin glass
capillary and cooled in the gas stream of the diffractometer Kryoflex device.
;
_diffrn_ambient_temperature     173(2)
_diffrn_radiation_type     MoK\a
_diffrn_radiation_wavelength     0.71073
_diffrn_radiation_monochromator     graphite
_diffrn_measurement_device_type
;
Bruker APEXII CCD area-detector
;
_diffrn_measurement_method     '\f and \w scans'
_diffrn_detector_area_resol_mean     66.06
_diffrn_reflns_number     12546
_diffrn_reflns_av_R_equivalents     0.0188
_diffrn_reflns_av_sigmaI/netI     0.0110
_diffrn_reflns_theta_min     2.01
_diffrn_reflns_theta_max     27.63
_diffrn_reflns_theta_full     25.50
_diffrn_measured_fraction_theta_max     0.998
_diffrn_measured_fraction_theta_full     0.999
_diffrn_reflns_limit_h_min     -7
_diffrn_reflns_limit_h_max     7
_diffrn_reflns_limit_k_min     -9
_diffrn_reflns_limit_k_max     9
_diffrn_reflns_limit_l_min     -26
_diffrn_reflns_limit_l_max     26
_refine_special_details
;
Refinement of <i>F</i>^2^ against ALL reflections. The weighted <i>R</i>-factor
<i>wR</i> and goodness of fit <i>S</i> are based on <i>F</i>^2^, conventional
<i>R</i>-factors <i>R</i> are based on <i>F</i>, with <i>F</i> set to zero for
negative <i>F</i>^2^. The threshold expression of <i>F</i>^2^ >
\s(<i>F</i>^2^) is used only for calculating <i>R</i>-factors(gt) <i>etc</i>.
and is not relevant to the choice of reflections for refinement.
<i>R</i>-factors based on <i>F</i>^2^ are statistically about twice as large
as those based on <i>F</i>, and <i>R</i>- factors based on ALL data will be
even larger.
;
_reflns_number_total     2089
_reflns_number_gt     1840
_reflns_threshold_expression     I>2sigma(I)
_refine_ls_structure_factor_coef     Fsqd
_refine_ls_matrix_type     full
_refine_ls_R_factor_all     0.0445
_refine_ls_R_factor_gt     0.0400
_refine_ls_wR_factor_gt     0.1135
_refine_ls_wR_factor_ref     0.1178
_refine_ls_goodness_of_fit_ref     1.076
_refine_ls_restrained_S_all     1.076
_refine_ls_number_reflns     2089
_refine_ls_number_parameters     119
_refine_ls_number_restraints     0
_refine_ls_hydrogen_treatment     constr
_refine_ls_weighting_scheme     calc
_refine_ls_weighting_details
         'calc w=1/[\s^2^(Fo^2^)+(0.0634P)^2^+0.1624P] where P=(Fo^2^+2Fc^2^)/3'
_atom_sites_solution_hydrogens     geom
_atom_sites_solution_primary     direct
_atom_sites_solution_secondary     difmap
_refine_ls_shift/su_max     0.000
_refine_ls_shift/su_mean     0.000
_refine_diff_density_max     0.251
_refine_diff_density_min     -0.231
loop_
    _atom_type_symbol
    _atom_type_description
    _atom_type_scat_dispersion_real
    _atom_type_scat_dispersion_imag
    _atom_type_scat_source
    'C' 'C' 0.0033 0.0016
                         'International Tables Vol C Tables 4.2.6.8 and 6.1.1.4'
    'H' 'H' 0.0000 0.0000
                         'International Tables Vol C Tables 4.2.6.8 and 6.1.1.4'
    'O' 'O' 0.0106 0.0060
                         'International Tables Vol C Tables 4.2.6.8 and 6.1.1.4'
_computing_data_collection     'APEX2 (Bruker, 2008)'
_computing_cell_refinement     'SAINT-Plus (Bruker, 2008)'
_computing_data_reduction     'SAINT-Plus (Bruker, 2008)'
_computing_structure_solution     'SHELXS97 (Sheldrick, 2008)'
_computing_structure_refinement     'SHELXTL (Sheldrick, 2008)'
_computing_molecular_graphics     'Mercury (Macrae <i>et al.</i>, 2008)'
_computing_publication_material     'publCIF (Westrip, 2010)'
loop_
    _atom_site_type_symbol
    _atom_site_label
    _atom_site_fract_x
    _atom_site_fract_y
    _atom_site_fract_z
    _atom_site_U_iso_or_equiv
    _atom_site_adp_type
    _atom_site_calc_flag
    _atom_site_refinement_flags
    _atom_site_occupancy
    _atom_site_symmetry_multiplicity
    _atom_site_disorder_assembly
    _atom_site_disorder_group
    O O1 0.29572(15) 0.31555(14) -0.00905(4) 0.0539(3) Uani d . 1 1 . .
    C C1 0.60105(15) 0.27553(12) 0.14913(4) 0.0256(2) Uani d . 1 1 . .
    H H1 0.7348 0.2220 0.1356 0.031 Uiso calc R 1 1 . .
    C C2 0.43438(16) 0.32203(13) 0.10228(4) 0.0274(2) Uani d . 1 1 . .
    C C3 0.23586(16) 0.40517(13) 0.12238(5) 0.0301(2) Uani d . 1 1 . .
    H H3 0.1214 0.4389 0.0901 0.036 Uiso calc R 1 1 . .
    C C4 0.20800(15) 0.43702(13) 0.18753(5) 0.0284(2) Uani d . 1 1 . .
    H H4 0.0745 0.4931 0.2001 0.034 Uiso calc R 1 1 . .
    C C5 0.37603(15) 0.38738(12) 0.23698(4) 0.0246(2) Uani d . 1 1 . .
    C C6 0.35241(17) 0.41832(13) 0.30521(5) 0.0298(2) Uani d . 1 1 . .
    H H6 0.2199 0.4731 0.3191 0.036 Uiso calc R 1 1 . .
    C C7 0.51965(17) 0.36962(14) 0.35120(5) 0.0330(2) Uani d . 1 1 . .
    H H7 0.5016 0.3906 0.3968 0.040 Uiso calc R 1 1 . .
    C C8 0.71788(17) 0.28884(14) 0.33168(5) 0.0325(2) Uani d . 1 1 . .
    H H8 0.8322 0.2554 0.3641 0.039 Uiso calc R 1 1 . .
    C C9 0.74625(15) 0.25840(13) 0.26613(5) 0.0280(2) Uani d . 1 1 . .
    H H9 0.8809 0.2048 0.2533 0.034 Uiso calc R 1 1 . .
    C C10 0.57636(15) 0.30626(12) 0.21724(4) 0.0237(2) Uani d . 1 1 . .
    C C11 0.45374(18) 0.28604(15) 0.03043(5) 0.0351(3) Uani d . 1 1 . .
    C C12 0.6697(2) 0.21278(19) 0.00735(5) 0.0450(3) Uani d . 1 1 . .
    H H12A 0.6551 0.1955 -0.0407 0.067 Uiso calc R 1 1 . .
    H H12B 0.7035 0.0967 0.0290 0.067 Uiso calc R 1 1 . .
    H H12C 0.7910 0.2984 0.0187 0.067 Uiso calc R 1 1 . .
loop_
    _atom_site_aniso_label
    _atom_site_aniso_U_11
    _atom_site_aniso_U_22
    _atom_site_aniso_U_33
    _atom_site_aniso_U_12
    _atom_site_aniso_U_13
    _atom_site_aniso_U_23
    O1 0.0509(5) 0.0794(7) 0.0299(4) 0.0071(5) -0.0076(4) -0.0073(4)
    C1 0.0253(4) 0.0241(4) 0.0279(5) 0.0005(3) 0.0048(3) -0.0005(3)
    C2 0.0296(5) 0.0268(5) 0.0257(5) -0.0027(4) 0.0024(4) 0.0000(3)
    C3 0.0264(5) 0.0310(5) 0.0323(5) 0.0004(4) -0.0022(4) 0.0037(4)
    C4 0.0238(4) 0.0264(5) 0.0355(5) 0.0024(3) 0.0041(4) 0.0015(4)
    C5 0.0246(4) 0.0206(4) 0.0291(5) -0.0024(3) 0.0050(3) -0.0001(3)
    C6 0.0311(5) 0.0280(5) 0.0313(5) -0.0035(4) 0.0090(4) -0.0030(4)
    C7 0.0386(5) 0.0357(5) 0.0254(4) -0.0101(4) 0.0062(4) -0.0031(4)
    C8 0.0319(5) 0.0355(5) 0.0293(5) -0.0068(4) -0.0035(4) 0.0047(4)
    C9 0.0250(4) 0.0277(5) 0.0312(5) -0.0004(3) 0.0013(4) 0.0032(4)
    C10 0.0237(4) 0.0207(4) 0.0268(4) -0.0017(3) 0.0027(3) 0.0014(3)
    C11 0.0404(6) 0.0376(6) 0.0270(5) -0.0032(4) 0.0007(4) -0.0017(4)
    C12 0.0473(6) 0.0594(8) 0.0290(5) 0.0020(5) 0.0086(4) -0.0075(5)
_geom_special_details
;
All e.s.d.'s (except the e.s.d. in the dihedral angle between two l.s. planes)
are estimated using the full covariance matrix. The cell e.s.d.'s are taken
into account individually in the estimation of e.s.d.'s in distances, angles
and torsion angles; correlations between e.s.d.'s in cell parameters are only
used when they are defined by crystal symmetry. An approximate (isotropic)
treatment of cell e.s.d.'s is used for estimating e.s.d.'s involving l.s.
planes.
;
loop_
    _geom_bond_atom_site_label_1
    _geom_bond_atom_site_label_2
    _geom_bond_site_symmetry_2
    _geom_bond_distance
    _geom_bond_publ_flag
    O1 C11 . 1.2185(13) ?
    C1 C2 . 1.3759(13) ?
    C1 C10 . 1.4169(12) ?
    C1 H1 . 0.9500 ?
    C2 C3 . 1.4216(13) ?
    C2 C11 . 1.4931(13) ?
    C3 C4 . 1.3629(14) ?
    C3 H3 . 0.9500 ?
    C4 C5 . 1.4215(13) ?
    C4 H4 . 0.9500 ?
    C5 C6 . 1.4186(13) ?
    C5 C10 . 1.4220(12) ?
    C6 C7 . 1.3712(14) ?
    C6 H6 . 0.9500 ?
    C7 C8 . 1.4086(15) ?
    C7 H7 . 0.9500 ?
    C8 C9 . 1.3697(14) ?
    C8 H8 . 0.9500 ?
    C9 C10 . 1.4181(12) ?
    C9 H9 . 0.9500 ?
    C11 C12 . 1.5046(16) ?
    C12 H12A . 0.9800 ?
    C12 H12B . 0.9800 ?
    C12 H12C . 0.9800 ?
loop_
    _geom_angle_atom_site_label_1
    _geom_angle_atom_site_label_2
    _geom_angle_atom_site_label_3
    _geom_angle_site_symmetry_1
    _geom_angle_site_symmetry_3
    _geom_angle
    _geom_angle_publ_flag
    C2 C1 C10 . . 121.04(8) ?
    C2 C1 H1 . . 119.5 ?
    C10 C1 H1 . . 119.5 ?
    C1 C2 C3 . . 119.51(8) ?
    C1 C2 C11 . . 122.01(9) ?
    C3 C2 C11 . . 118.47(9) ?
    C4 C3 C2 . . 120.69(8) ?
    C4 C3 H3 . . 119.7 ?
    C2 C3 H3 . . 119.7 ?
    C3 C4 C5 . . 120.88(8) ?
    C3 C4 H4 . . 119.6 ?
    C5 C4 H4 . . 119.6 ?
    C6 C5 C4 . . 122.35(8) ?
    C6 C5 C10 . . 118.84(8) ?
    C4 C5 C10 . . 118.80(8) ?
    C7 C6 C5 . . 120.39(9) ?
    C7 C6 H6 . . 119.8 ?
    C5 C6 H6 . . 119.8 ?
    C6 C7 C8 . . 120.78(9) ?
    C6 C7 H7 . . 119.6 ?
    C8 C7 H7 . . 119.6 ?
    C9 C8 C7 . . 120.18(9) ?
    C9 C8 H8 . . 119.9 ?
    C7 C8 H8 . . 119.9 ?
    C8 C9 C10 . . 120.56(9) ?
    C8 C9 H9 . . 119.7 ?
    C10 C9 H9 . . 119.7 ?
    C1 C10 C9 . . 121.70(8) ?
    C1 C10 C5 . . 119.06(8) ?
    C9 C10 C5 . . 119.24(8) ?
    O1 C11 C2 . . 120.18(10) ?
    O1 C11 C12 . . 120.42(10) ?
    C2 C11 C12 . . 119.40(9) ?
    C11 C12 H12A . . 109.5 ?
    C11 C12 H12B . . 109.5 ?
    H12A C12 H12B . . 109.5 ?
    C11 C12 H12C . . 109.5 ?
    H12A C12 H12C . . 109.5 ?
    H12B C12 H12C . . 109.5 ?
loop_
    _geom_torsion_atom_site_label_1
    _geom_torsion_atom_site_label_2
    _geom_torsion_atom_site_label_3
    _geom_torsion_atom_site_label_4
    _geom_torsion_site_symmetry_1
    _geom_torsion_site_symmetry_2
    _geom_torsion_site_symmetry_3
    _geom_torsion_site_symmetry_4
    _geom_torsion
    _geom_torsion_publ_flag
    C10 C1 C2 C3 . . . . 1.13(14) ?
    C10 C1 C2 C11 . . . . -178.17(8) ?
    C1 C2 C3 C4 . . . . -0.85(14) ?
    C11 C2 C3 C4 . . . . 178.47(9) ?
    C2 C3 C4 C5 . . . . -0.25(15) ?
    C3 C4 C5 C6 . . . . -179.92(9) ?
    C3 C4 C5 C10 . . . . 1.04(14) ?
    C4 C5 C6 C7 . . . . -179.44(8) ?
    C10 C5 C6 C7 . . . . -0.40(14) ?
    C5 C6 C7 C8 . . . . 0.25(15) ?
    C6 C7 C8 C9 . . . . 0.22(15) ?
    C7 C8 C9 C10 . . . . -0.51(15) ?
    C2 C1 C10 C9 . . . . 179.74(8) ?
    C2 C1 C10 C5 . . . . -0.33(14) ?
    C8 C9 C10 C1 . . . . -179.72(8) ?
    C8 C9 C10 C5 . . . . 0.34(14) ?
    C6 C5 C10 C1 . . . . -179.82(8) ?
    C4 C5 C10 C1 . . . . -0.75(13) ?
    C6 C5 C10 C9 . . . . 0.11(13) ?
    C4 C5 C10 C9 . . . . 179.19(8) ?
    C1 C2 C11 O1 . . . . 174.03(10) ?
    C3 C2 C11 O1 . . . . -5.28(16) ?
    C1 C2 C11 C12 . . . . -5.85(16) ?
    C3 C2 C11 C12 . . . . 174.85(10) ?
loop_
    _geom_hbond_atom_site_label_D
    _geom_hbond_atom_site_label_H
    _geom_hbond_atom_site_label_A
    _geom_hbond_site_symmetry_A
    _geom_hbond_distance_DH
    _geom_hbond_distance_HA
    _geom_hbond_distance_DA
    _geom_hbond_angle_DHA
    C8 H8 O1 4_666 0.95 2.648 3.3240(10)
                                       128.5
_iucr_refine_instructions_details
;
TITL Ibukun - anthracene ketone (RB12011) in P2(1)/n
CELL 0.71073   5.9875   7.4025  20.2778  90.000  93.747  90.000
ZERR    4.00   0.0005   0.0007   0.0018   0.000   0.001   0.000
LATT 1
SYMM 0.5-X, 0.5+Y, 0.5-Z
SFAC C  H  O
UNIT 48  40  4
L.S. 12
ACTA 51
BOND $H
FMAP 2
PLAN 6
CONF
OMIT   -1 0 8
OMIT   -4 3 6
OMIT   1 0 9
MPLA 8  C1 > C8 C9 C10 O1
TEMP -100.000
WGHT    0.063400    0.162400
FVAR       0.29663
O1    3    0.295725    0.315548   -0.009050    11.00000    0.05091    0.07937 =
         0.02994   -0.00726   -0.00760    0.00712
C1    1    0.601055    0.275533    0.149133    11.00000    0.02532    0.02408 =
         0.02793   -0.00046    0.00477    0.00050
AFIX  43
H1    2    0.734807    0.221975    0.135604    11.00000   -1.20000
AFIX   0
C2    1    0.434377    0.322032    0.102280    11.00000    0.02959    0.02682 =
         0.02571    0.00004    0.00236   -0.00272
C3    1    0.235860    0.405168    0.122382    11.00000    0.02637    0.03100 =
         0.03232    0.00365   -0.00216    0.00037
AFIX  43
H3    2    0.121422    0.438874    0.090065    11.00000   -1.20000
AFIX   0
C4    1    0.208002    0.437018    0.187531    11.00000    0.02376    0.02636 =
         0.03547    0.00149    0.00414    0.00242
AFIX  43
H4    2    0.074518    0.493137    0.200065    11.00000   -1.20000
AFIX   0
C5    1    0.376035    0.387381    0.236976    11.00000    0.02457    0.02065 =
         0.02910   -0.00006    0.00496   -0.00244
C6    1    0.352414    0.418320    0.305207    11.00000    0.03110    0.02800 =
         0.03127   -0.00300    0.00903   -0.00353
AFIX  43
H6    2    0.219940    0.473107    0.319123    11.00000   -1.20000
AFIX   0
C7    1    0.519655    0.369618    0.351197    11.00000    0.03858    0.03567 =
         0.02537   -0.00308    0.00617   -0.01006
AFIX  43
H7    2    0.501624    0.390604    0.396762    11.00000   -1.20000
AFIX   0
C8    1    0.717876    0.288838    0.331677    11.00000    0.03186    0.03546 =
         0.02934    0.00474   -0.00349   -0.00678
AFIX  43
H8    2    0.832193    0.255379    0.364068    11.00000   -1.20000
AFIX   0
C9    1    0.746250    0.258399    0.266126    11.00000    0.02505    0.02768 =
         0.03117    0.00316    0.00132   -0.00042
AFIX  43
H9    2    0.880882    0.204765    0.253299    11.00000   -1.20000
AFIX   0
C10   1    0.576364    0.306265    0.217241    11.00000    0.02367    0.02065 =
         0.02679    0.00139    0.00274   -0.00173
C11   1    0.453739    0.286040    0.030428    11.00000    0.04043    0.03756 =
         0.02698   -0.00166    0.00067   -0.00317
C12   1    0.669672    0.212778    0.007348    11.00000    0.04730    0.05944 =
         0.02896   -0.00755    0.00856    0.00196
AFIX 137
H12A  2    0.655079    0.195510   -0.040656    11.00000   -1.50000
H12B  2    0.703536    0.096732    0.029013    11.00000   -1.50000
H12C  2    0.791045    0.298375    0.018655    11.00000   -1.50000
HKLF 4
END
;
data_global
_journal_date_recd_electronic     2012-09-15
_journal_date_accepted     2012-09-17
_journal_name_full     'Acta Crystallographica, Section E'
_journal_year     2012
_journal_volume     68
_journal_issue     11
_journal_page_first     o3112
_journal_page_last     o3112
_journal_paper_category     QO
_journal_paper_doi     10.1107/S1600536812039554
_journal_coeditor_code     HG5250
_publ_contact_author_name     'Boer\'e, Ren\'e T.'
_publ_contact_author_address
;
Department of Chemistry and Biochemistry
University of Lethbridge
Lethbridge
AB
Canada T1K 3M4
;
_publ_contact_author_email     boere@uleth.ca
_publ_contact_author_fax     '+1-403-329-2057'
_publ_contact_author_phone     '+1-403-329-2045'
_publ_section_title
;
2'-Acetonaphthone
;
loop_
    _publ_author_name
    _publ_author_footnote
    _publ_author_address
    'Shotonwa, Ibukun O.' .
;
Department of Chemistry and Biochemistry,
University of Lethbridge,
Lethbridge, AB, Canada T1K3M4
;
    'Boer\'e, Ren\'e T.' .
;
Department of Chemistry and Biochemistry,
University of Lethbridge,
Lethbridge, AB, Canada T1K3M4
;
