# Supplementary material for: 2′-Acetonaphthone
Source: Acta Crystallogr Sect E Struct Rep Online. 2012 Oct 13;68(Pt 11):o3112. doi: 10.1107/S1600536812039554 (PMC3515218; doi:10.1107/S1600536812039554)
Supplement: Supplementary file 2 [file e-68-o3112-Isup2.hkl]

# 
# h,k,l, Fc-squared, Fo-squared, sigma(Fo-squared) and status flag 
# 
data_I
_shelx_title ' Ibukun - anthracene ketone (RB12011) in P2(1)/n' 
_shelx_refln_list_code          4 
_shelx_F_calc_maximum      113.09 
_exptl_crystal_F_000       360.00 
_reflns_d_resolution_high  0.7663 
 
loop_ 
 _symmetry_equiv_pos_as_xyz 
 'x, y, z' 
 '-x+1/2, y+1/2, -z+1/2' 
 '-x, -y, -z' 
 'x-1/2, -y-1/2, z-1/2' 
 
_cell_length_a     5.9875 
_cell_length_b     7.4025 
_cell_length_c    20.2778 
_cell_angle_alpha  90.000 
_cell_angle_beta   93.747 
_cell_angle_gamma  90.000 
 
_shelx_F_squared_multiplier     1.000 
 
loop_ 
 _refln_index_h 
 _refln_index_k 
 _refln_index_l 
 _refln_F_squared_calc 
 _refln_F_squared_meas 
 _refln_F_squared_sigma 
 _refln_observed_status 
   2   0   0     1925.57     1864.63     13.44 o 
   4   0   0       92.72       94.14      1.01 o 
   6   0   0      131.26      133.18      2.05 o 
   1   1   0     2124.20     2079.99     11.15 o 
   2   1   0       21.22       19.63      0.23 o 
   3   1   0       14.10       12.84      0.20 o 
   4   1   0       16.97       17.66      0.36 o 
   5   1   0       57.31       58.00      0.80 o 
   6   1   0        9.33        9.38      0.42 o 
   7   1   0       28.67       29.63      0.77 o 
   0   2   0     8878.82     7679.48    160.47 o 
   1   2   0     3975.84     3884.26     22.46 o 
   2   2   0       11.96        9.96      0.17 o 
   3   2   0       41.65       37.75      0.38 o 
   4   2   0       21.12       22.95      0.33 o 
   5   2   0       21.97       22.02      0.45 o 
   6   2   0      113.64      120.63      1.51 o 
   7   2   0        0.86        0.09      0.33 o 
   1   3   0     2640.49     2718.66     14.73 o 
   2   3   0      409.18      457.08      2.45 o 
   3   3   0        0.36        0.18      0.08 o 
   4   3   0        0.07       -0.11      0.12 o 
   5   3   0        0.90        1.04      0.21 o 
   6   3   0      179.56      180.43      2.00 o 
   7   3   0       66.59       66.77      1.57 o 
   0   4   0       22.94       19.57      0.33 o 
   1   4   0      388.00      421.01      2.40 o 
   2   4   0      111.56      107.50      0.81 o 
   3   4   0       21.44       23.69      0.35 o 
   4   4   0       13.80       13.34      0.42 o 
   5   4   0        0.18        0.20      0.21 o 
   6   4   0       41.10       45.87      1.06 o 
   7   4   0       34.89       42.85      2.05 o 
   1   5   0       91.00      103.89      0.87 o 
   2   5   0       99.94      104.45      0.91 o 
   3   5   0        7.19        7.34      0.29 o 
   4   5   0       25.01       26.15      0.52 o 
   5   5   0        0.83        0.50      0.26 o 
   6   5   0        2.11        3.92      0.42 o 
   0   6   0      233.31      232.57      2.75 o 
   1   6   0       15.23       19.64      0.46 o 
   2   6   0      247.43      254.55      1.97 o 
   3   6   0        7.39        7.01      0.35 o 
   4   6   0        5.23        4.96      0.38 o 
   5   6   0        1.05        1.30      0.31 o 
   6   6   0        0.31        1.08      0.34 o 
   1   7   0       34.85       33.76      0.63 o 
   2   7   0       12.92       10.04      0.48 o 
   3   7   0        0.46        0.30      0.27 o 
   4   7   0        1.45        1.00      0.32 o 
   5   7   0       33.02       37.92      1.14 o 
   0   8   0       30.62       28.66      2.33 o 
   1   8   0        3.67        3.27      0.35 o 
   2   8   0        0.79        0.71      0.30 o 
   3   8   0        0.08        0.33      0.30 o 
   4   8   0        2.32        2.77      0.40 o 
   1   9   0       30.09       25.30      0.77 o 
   2   9   0        0.20        0.00      0.30 o 
  -7   0   1       41.80       50.19      1.24 o 
  -5   0   1       59.92       57.09      2.08 o 
  -3   0   1      207.60      201.24      1.69 o 
  -1   0   1     1466.05     1355.67     14.14 o 
   1   0   1     2381.10     2175.84     20.50 o 
   3   0   1       84.22       78.14      0.81 o 
   5   0   1      306.84      315.26      3.86 o 
   7   0   1        0.00        0.25      0.31 o 
  -7   1   1        0.00        0.09      0.28 o 
  -6   1   1       26.49       25.56      0.58 o 
  -5   1   1       54.06       55.45      0.80 o 
  -4   1   1        1.54        1.81      0.14 o 
  -3   1   1       81.57       90.48      0.63 o 
  -2   1   1      284.36      310.14      1.75 o 
  -1   1   1     7899.78     6783.23     52.43 o 
   0   1   1      555.86      553.69      3.35 o 
   1   1   1     1621.29     1541.29      8.09 o 
   2   1   1       63.79       65.20      0.46 o 
   3   1   1       49.20       49.01      0.41 o 
   4   1   1       35.38       37.72      0.41 o 
   5   1   1      544.73      550.15      3.76 o 
   6   1   1      278.86      281.67      2.29 o 
   7   1   1       28.44       27.34      0.76 o 
  -7   2   1       93.88      106.83      1.52 o 
  -6   2   1        2.55        2.71      0.32 o 
  -5   2   1       57.86       58.94      0.67 o 
  -4   2   1        0.03       -0.07      0.10 o 
  -3   2   1      368.08      349.50      1.95 o 
  -2   2   1      176.23      177.65      1.04 o 
  -1   2   1    12789.81    10865.99     91.35 o 
   0   2   1    10371.83     8990.30    109.56 o 
   1   2   1      600.93      611.82      3.14 o 
   2   2   1      271.34      269.39      1.76 o 
   3   2   1        3.57        2.24      0.12 o 
   4   2   1        3.66        3.50      0.18 o 
   5   2   1       32.56       32.94      0.57 o 
   6   2   1       77.51       74.59      1.14 o 
   7   2   1       11.40       11.51      0.56 o 
  -7   3   1       97.55      110.58      1.77 o 
  -6   3   1        9.91       10.54      0.48 o 
  -5   3   1       34.08       35.06      0.85 o 
  -4   3   1        3.87        3.97      0.21 o 
  -3   3   1        0.05        0.38      0.09 o 
  -2   3   1       24.63       32.43      0.31 o 
  -1   3   1       98.25       97.91      0.69 o 
   0   3   1      418.57      446.48      2.35 o 
   1   3   1       55.66       57.29      0.50 o 
   2   3   1        0.79        0.52      0.07 o 
   3   3   1       12.03       11.66      0.22 o 
   4   3   1        5.47        4.85      0.25 o 
   5   3   1        5.26        4.79      0.31 o 
   6   3   1       66.00       67.28      1.10 o 
   7   3   1      227.95      236.19      2.94 o 
  -7   4   1       63.99       64.18      1.55 o 
  -6   4   1        0.50        0.44      0.30 o 
  -5   4   1        6.10        5.86      0.32 o 
  -4   4   1       38.25       34.37      0.55 o 
  -3   4   1        0.93        0.46      0.13 o 
  -2   4   1     1275.06     1328.85      7.19 o 
  -1   4   1     2018.52     2113.84     11.25 o 
   0   4   1        5.05        7.92      0.15 o 
   1   4   1      237.88      250.95      1.43 o 
   2   4   1       10.36        7.44      0.23 o 
   3   4   1       16.13       18.01      0.34 o 
   4   4   1       38.05       36.51      0.56 o 
   5   4   1        0.20        0.06      0.22 o 
   6   4   1      273.55      280.99      2.81 o 
   7   4   1       85.59       82.85      3.52 o 
  -6   5   1       55.21       63.64      1.62 o 
  -5   5   1        2.58        2.37      0.29 o 
  -4   5   1        0.38        0.34      0.24 o 
  -3   5   1       71.51       79.47      0.91 o 
  -2   5   1     1039.79     1119.26      6.18 o 
  -1   5   1       92.94       99.51      0.92 o 
   0   5   1      121.13      132.56      1.11 o 
   1   5   1        5.16        4.03      0.19 o 
   2   5   1        4.02        4.69      0.23 o 
   3   5   1       10.00        9.68      0.33 o 
   4   5   1       10.69       11.03      0.36 o 
   5   5   1       19.91       20.98      0.60 o 
   6   5   1       25.28       27.64      0.92 o 
  -6   6   1        3.95        6.03      0.94 o 
  -5   6   1        6.80        6.64      0.45 o 
  -4   6   1        0.51        0.20      0.22 o 
  -3   6   1        1.99        2.49      0.27 o 
  -2   6   1        3.45        3.94      0.36 o 
  -1   6   1       78.59       85.21      0.97 o 
   0   6   1       91.88       92.18      1.59 o 
   1   6   1        3.52        4.51      0.29 o 
   2   6   1       68.93       66.74      0.79 o 
   3   6   1       25.36       27.15      0.56 o 
   4   6   1       16.29       16.16      0.45 o 
   5   6   1       44.20       48.53      1.18 o 
   6   6   1       89.31       99.82      1.66 o 
  -5   7   1        0.06        0.30      0.35 o 
  -4   7   1        3.33        3.00      0.33 o 
  -3   7   1       65.57       61.51      1.48 o 
  -2   7   1      113.43      111.66      1.41 o 
  -1   7   1        0.00        0.12      0.19 o 
   0   7   1       38.04       36.19      0.70 o 
   1   7   1       13.94       14.49      0.41 o 
   2   7   1        0.00        0.07      0.19 o 
   3   7   1        0.18        0.42      0.25 o 
   4   7   1       11.97       12.07      0.56 o 
   5   7   1        0.00        0.02      0.30 o 
  -4   8   1        9.68        9.15      0.58 o 
  -3   8   1       89.63       78.99      1.79 o 
  -2   8   1       44.90       43.17      0.87 o 
  -1   8   1        0.00       -0.07      0.30 o 
   0   8   1      184.85      178.91      2.86 o 
   1   8   1       67.90       63.14      1.36 o 
   2   8   1       11.02        9.81      0.62 o 
   3   8   1        8.13        7.98      0.57 o 
   4   8   1        0.27        0.10      0.35 o 
  -2   9   1        1.15        1.48      0.39 o 
  -1   9   1       26.94       23.88      0.92 o 
   0   9   1        0.80        1.34      0.34 o 
   1   9   1        1.72        1.43      0.33 o 
   2   9   1        4.18        3.75      0.50 o 
  -6   0   2        7.73        7.95      0.64 o 
  -4   0   2       29.05       23.12      0.43 o 
  -2   0   2      556.95      535.52      3.94 o 
   0   0   2     1625.97     1471.70     24.10 o 
   2   0   2      154.92      150.87      1.36 o 
   4   0   2      291.59      276.49      2.32 o 
   6   0   2      204.41      203.66      2.77 o 
  -7   1   2       32.61       36.22      0.83 o 
  -6   1   2       13.80       14.51      0.45 o 
  -5   1   2        6.26        7.17      0.28 o 
  -4   1   2        0.21        0.21      0.10 o 
  -3   1   2      236.65      281.73      1.67 o 
  -2   1   2      511.63      560.45      3.09 o 
  -1   1   2     2015.09     1983.38     11.73 o 
   0   1   2      769.21      737.49      4.17 o 
   1   1   2       92.58       89.95      0.54 o 
   2   1   2        2.25        1.77      0.11 o 
   3   1   2        6.99        7.96      0.17 o 
   4   1   2      290.47      268.45      1.53 o 
   5   1   2      324.75      316.69      2.37 o 
   6   1   2      531.16      532.28      4.80 o 
   7   1   2       34.06       36.12      0.86 o 
  -7   2   2        2.49        1.93      0.34 o 
  -6   2   2        3.93        2.69      0.30 o 
  -5   2   2       12.07       12.63      0.31 o 
  -4   2   2        2.82        3.30      0.18 o 
  -3   2   2       18.08       22.51      0.27 o 
  -2   2   2       43.96       42.59      0.37 o 
  -1   2   2        9.82       12.66      0.23 o 
   0   2   2      695.00      695.20      3.75 o 
   1   2   2      250.69      238.93      1.38 o 
   2   2   2        2.03        2.02      0.11 o 
   3   2   2       74.40       70.92      0.55 o 
   4   2   2       75.39       75.36      0.63 o 
   5   2   2      615.00      613.12      4.31 o 
   6   2   2      341.72      346.39      3.23 o 
   7   2   2       17.69       17.49      0.65 o 
  -7   3   2        6.51        9.30      0.56 o 
  -6   3   2        0.02       -0.16      0.22 o 
  -5   3   2        4.76        4.76      0.25 o 
  -4   3   2       29.96       37.12      0.51 o 
  -3   3   2       31.04       36.55      0.40 o 
  -2   3   2     2816.36     2982.21     16.04 o 
  -1   3   2      372.93      393.16      2.23 o 
   0   3   2        4.76        5.66      0.14 o 
   1   3   2        8.75        7.15      0.19 o 
   2   3   2      175.90      176.51      1.07 o 
   3   3   2       25.07       24.56      0.32 o 
   4   3   2      352.44      348.65      2.32 o 
   5   3   2      116.36      116.80      1.28 o 
   6   3   2       45.79       44.95      1.02 o 
   7   3   2        8.43        8.38      0.62 o 
  -7   4   2        3.89        4.71      0.58 o 
  -6   4   2       19.09       19.14      0.78 o 
  -5   4   2        0.51        0.62      0.17 o 
  -4   4   2        1.90        1.68      0.18 o 
  -3   4   2        2.13        4.77      0.22 o 
  -2   4   2      298.31      305.00      1.97 o 
  -1   4   2     3525.25     3559.41     19.23 o 
   0   4   2       22.04       27.16      0.27 o 
   1   4   2      353.91      363.06      2.02 o 
   2   4   2       29.26       32.41      0.42 o 
   3   4   2       33.91       33.58      0.47 o 
   4   4   2      300.26      297.68      2.24 o 
   5   4   2       58.84       57.66      0.96 o 
   6   4   2       85.25       88.88      1.33 o 
   7   4   2       25.94       28.08      1.36 o 
  -6   5   2        3.60        3.31      0.62 o 
  -5   5   2        0.61        0.20      0.21 o 
  -4   5   2        5.90        5.60      0.32 o 
  -3   5   2        2.81        3.51      0.24 o 
  -2   5   2        3.53        3.82      0.52 o 
  -1   5   2       70.42       77.69      0.83 o 
   0   5   2       42.09       42.69      0.49 o 
   1   5   2        6.28        8.28      0.24 o 
   2   5   2        7.71        8.50      0.25 o 
   3   5   2        2.72        3.06      0.21 o 
   4   5   2        4.53        4.59      0.30 o 
   5   5   2        3.48        3.10      0.35 o 
   6   5   2        0.02       -0.09      0.38 o 
  -6   6   2        6.41        6.68      0.63 o 
  -5   6   2        6.65        6.61      0.57 o 
  -4   6   2        0.18        0.30      0.23 o 
  -3   6   2      245.71      243.04      2.52 o 
  -2   6   2      457.42      458.17      3.45 o 
  -1   6   2      593.42      609.18      4.41 o 
   0   6   2      222.69      228.06      1.97 o 
   1   6   2        5.09        5.61      0.66 o 
   2   6   2        1.02        1.04      0.17 o 
   3   6   2        0.00        0.00      0.19 o 
   4   6   2        0.35        0.64      0.24 o 
   5   6   2       41.26       41.38      0.98 o 
   6   6   2        2.62        3.42      0.45 o 
  -5   7   2        0.63        0.68      0.34 o 
  -4   7   2        1.26        0.75      0.26 o 
  -3   7   2      269.66      262.01      3.06 o 
  -2   7   2      271.01      266.91      2.88 o 
  -1   7   2       24.83       25.37      0.61 o 
   0   7   2       16.53       15.96      0.50 o 
   1   7   2        4.62        4.02      0.28 o 
   2   7   2       11.26       11.54      0.42 o 
   3   7   2       34.69       32.91      0.74 o 
   4   7   2        0.46        0.39      0.39 o 
   5   7   2       30.66       31.28      1.05 o 
  -4   8   2        2.45        2.34      0.39 o 
  -3   8   2        0.83        2.43      0.40 o 
  -2   8   2        0.05       -0.17      0.27 o 
  -1   8   2       15.40       13.39      0.50 o 
   0   8   2        8.08        8.01      0.42 o 
   1   8   2        0.29        0.39      0.22 o 
   2   8   2        4.05        4.66      0.56 o 
   3   8   2       18.73       16.46      0.72 o 
   4   8   2       11.15       13.36      0.74 o 
  -2   9   2       12.16       10.77      0.61 o 
  -1   9   2        9.01       10.05      0.63 o 
   0   9   2       27.57       24.96      1.15 o 
   1   9   2       11.82        9.96      0.62 o 
   2   9   2        0.01        0.37      0.38 o 
  -7   0   3        0.21       -0.02      0.51 o 
  -5   0   3       63.24       60.53      1.16 o 
  -3   0   3      477.43      501.07      3.77 o 
  -1   0   3      835.95      777.82      5.62 o 
   1   0   3     2271.73     2096.51     21.92 o 
   3   0   3      590.29      619.89      4.62 o 
   5   0   3     2555.99     2504.70     20.28 o 
   7   0   3       19.89       19.22      0.85 o 
  -7   1   3        8.62        8.92      0.49 o 
  -6   1   3        0.70        0.79      0.22 o 
  -5   1   3        0.38        0.14      0.14 o 
  -4   1   3       31.76       36.99      0.43 o 
  -3   1   3     1418.73     1628.27      8.24 o 
  -2   1   3      406.32      441.83      2.47 o 
  -1   1   3       18.88       19.83      0.27 o 
   0   1   3        0.61        0.24      0.06 o 
   1   1   3      527.01      491.24      2.64 o 
   2   1   3        8.81        9.72      0.16 o 
   3   1   3       53.75       52.64      0.48 o 
   4   1   3       30.27       28.28      0.44 o 
   5   1   3        7.76        8.21      0.36 o 
   6   1   3      134.63      134.15      1.48 o 
   7   1   3        0.15        0.06      0.25 o 
  -7   2   3        1.57        1.04      0.31 o 
  -6   2   3        0.89        0.67      0.24 o 
  -5   2   3        7.84        7.62      0.32 o 
  -4   2   3        0.83        2.40      0.16 o 
  -3   2   3       69.35       90.62      0.71 o 
  -2   2   3     1238.44     1318.91      6.68 o 
  -1   2   3      747.19      773.05      4.16 o 
   0   2   3        6.53        8.87      0.14 o 
   1   2   3      289.50      302.43      1.63 o 
   2   2   3      216.82      212.18      1.16 o 
   3   2   3       12.47       10.04      0.20 o 
   4   2   3      546.40      510.27      3.43 o 
   5   2   3      389.83      379.66      2.78 o 
   6   2   3       20.85       21.88      0.66 o 
   7   2   3        0.17       -0.25      0.28 o 
  -7   3   3        1.15        0.46      0.36 o 
  -6   3   3        0.30        0.76      0.26 o 
  -5   3   3       22.89       22.04      0.42 o 
  -4   3   3       17.83       19.48      0.38 o 
  -3   3   3        1.79        2.21      0.16 o 
  -2   3   3      234.17      253.64      1.54 o 
  -1   3   3      339.95      362.09      2.09 o 
   0   3   3      310.24      305.61      1.77 o 
   1   3   3       33.06       33.62      0.34 o 
   2   3   3       12.10       12.64      0.21 o 
   3   3   3      171.73      152.34      1.01 o 
   4   3   3      575.69      552.69      4.10 o 
   5   3   3      197.09      190.82      1.87 o 
   6   3   3       49.76       47.19      1.05 o 
   7   3   3       24.33       24.31      0.88 o 
  -7   4   3        0.02        0.04      0.44 o 
  -6   4   3        0.37        0.53      0.33 o 
  -5   4   3        3.72        3.40      0.27 o 
  -4   4   3        7.51        8.44      0.30 o 
  -3   4   3       18.63       19.39      0.39 o 
  -2   4   3      145.04      163.80      1.12 o 
  -1   4   3      316.49      335.67      1.98 o 
   0   4   3       71.54       73.96      0.58 o 
   1   4   3        1.79        2.61      0.15 o 
   2   4   3        1.78        3.39      0.16 o 
   3   4   3        0.07        0.17      0.13 o 
   4   4   3      151.19      155.56      1.51 o 
   5   4   3        0.97        1.24      0.36 o 
   6   4   3       34.86       32.00      0.87 o 
  -6   5   3        8.20       10.99      0.70 o 
  -5   5   3        4.15        5.27      0.34 o 
  -4   5   3       39.70       42.01      0.69 o 
  -3   5   3      153.82      160.91      1.50 o 
  -2   5   3     1160.42     1213.82      7.57 o 
  -1   5   3       63.03       68.09      0.72 o 
   0   5   3        7.85        9.24      0.32 o 
   1   5   3       42.68       46.40      0.53 o 
   2   5   3        0.67        0.57      0.13 o 
   3   5   3      284.06      280.85      1.98 o 
   4   5   3      349.61      355.79      3.26 o 
   5   5   3        0.27        0.25      0.25 o 
   6   5   3        3.47        3.43      0.39 o 
  -6   6   3        3.25        3.06      0.48 o 
  -5   6   3        1.80        1.87      0.35 o 
  -4   6   3        7.28        6.82      0.41 o 
  -3   6   3      109.07      104.10      1.29 o 
  -2   6   3      302.05      294.87      2.66 o 
  -1   6   3        8.86        9.96      0.36 o 
   0   6   3        0.01        0.13      0.16 o 
   1   6   3        9.61       10.05      0.35 o 
   2   6   3       56.18       56.60      0.74 o 
   3   6   3      249.56      252.22      2.03 o 
   4   6   3      111.25      108.29      1.27 o 
   5   6   3       47.76       45.13      0.92 o 
  -5   7   3        3.42        3.95      0.45 o 
  -4   7   3        3.09        2.58      0.33 o 
  -3   7   3       56.04       52.31      0.93 o 
  -2   7   3       14.15       15.39      0.89 o 
  -1   7   3       40.98       43.37      0.90 o 
   0   7   3       19.25       20.10      0.54 o 
   1   7   3        0.97        0.81      0.21 o 
   2   7   3        0.00        0.16      0.19 o 
   3   7   3        0.39        0.76      0.26 o 
   4   7   3       10.52       10.88      0.55 o 
   5   7   3       11.70       11.78      0.74 o 
  -4   8   3       44.06       39.57      1.38 o 
  -3   8   3      371.87      330.94      3.58 o 
  -2   8   3       53.61       46.49      1.04 o 
  -1   8   3        0.58        0.94      0.50 o 
   0   8   3        7.93        7.67      0.42 o 
   1   8   3        1.32        1.40      0.27 o 
   2   8   3       64.03       64.00      1.35 o 
   3   8   3        8.25        9.65      0.66 o 
   4   8   3        0.00       -0.34      0.57 o 
  -2   9   3       21.69       22.55      0.91 o 
  -1   9   3        2.46        2.53      0.38 o 
   0   9   3        3.21        1.90      0.44 o 
   1   9   3        2.94        2.95      0.38 o 
   2   9   3       27.86       27.48      1.56 o 
  -6   0   4        8.79        8.40      0.54 o 
  -4   0   4      421.88      502.09      4.44 o 
  -2   0   4     3487.38     3501.81     35.98 o 
   0   0   4     1352.18     1346.22     11.15 o 
   2   0   4       14.80       14.66      1.42 o 
   4   0   4        7.85        8.18      0.38 o 
   6   0   4       14.63       13.69      0.69 o 
  -7   1   4        0.01       -0.24      0.24 o 
  -6   1   4        9.48        8.94      0.39 o 
  -5   1   4        2.61        3.77      0.23 o 
  -4   1   4       46.09       50.63      0.52 o 
  -3   1   4      749.89      831.05      4.58 o 
  -2   1   4      126.93      116.18      0.81 o 
  -1   1   4        8.51        6.90      0.13 o 
   0   1   4      687.61      647.75      3.48 o 
   1   1   4       11.33       12.41      0.17 o 
   2   1   4      323.12      310.37      1.61 o 
   3   1   4        4.22        2.30      0.10 o 
   4   1   4      260.47      245.30      1.73 o 
   5   1   4       19.26       19.34      0.46 o 
   6   1   4        0.87        0.54      0.23 o 
   7   1   4        1.50        1.22      0.29 o 
  -7   2   4        4.66        4.63      0.39 o 
  -6   2   4        7.28        6.61      0.40 o 
  -5   2   4        4.14        4.42      0.26 o 
  -4   2   4       62.74       66.41      0.63 o 
  -3   2   4       15.77       22.79      0.31 o 
  -2   2   4      612.51      677.90      3.52 o 
  -1   2   4      941.86      959.20      4.86 o 
   0   2   4     1168.72     1148.88      7.34 o 
   1   2   4       14.59       13.97      0.17 o 
   2   2   4      232.85      240.02      1.38 o 
   3   2   4       49.14       66.68      0.54 o 
   4   2   4      885.38      878.31      5.27 o 
   5   2   4      300.47      298.28      2.30 o 
   6   2   4       17.14       17.58      0.64 o 
   7   2   4        9.89        9.23      0.51 o 
  -7   3   4        0.49        1.10      0.33 o 
  -6   3   4        1.82        2.32      0.33 o 
  -5   3   4       25.22       25.23      0.46 o 
  -4   3   4      274.03      306.90      2.20 o 
  -3   3   4      414.29      460.32      2.88 o 
  -2   3   4      500.95      569.34      3.18 o 
  -1   3   4       11.81       13.41      0.22 o 
   0   3   4       28.37       30.68      0.32 o 
   1   3   4       16.03       13.86      0.23 o 
   2   3   4       18.65       17.99      0.24 o 
   3   3   4       54.47       60.61      0.54 o 
   4   3   4       63.26       68.95      0.71 o 
   5   3   4       12.67       13.48      0.43 o 
   6   3   4       12.00       11.47      0.53 o 
   7   3   4        1.46        1.79      0.36 o 
  -7   4   4        0.36       -0.34      0.57 o 
  -6   4   4        0.63       -0.01      0.38 o 
  -5   4   4        0.01       -0.11      0.16 o 
  -4   4   4      109.81       98.90      1.00 o 
  -3   4   4        1.15        0.85      0.15 o 
  -2   4   4       37.77       35.77      0.41 o 
  -1   4   4      161.66      152.35      0.97 o 
   0   4   4      180.17      190.34      1.16 o 
   1   4   4      414.62      410.08      2.40 o 
   2   4   4        4.95        4.53      0.35 o 
   3   4   4      457.63      446.34      2.71 o 
   4   4   4      539.27      528.12      4.40 o 
   5   4   4        0.16       -0.11      0.22 o 
   6   4   4        4.56        3.83      0.38 o 
  -6   5   4        0.01       -0.08      0.31 o 
  -5   5   4        2.21        2.68      0.28 o 
  -4   5   4       20.32       19.50      0.49 o 
  -3   5   4        1.43        2.02      0.21 o 
  -2   5   4        3.90        4.79      0.34 o 
  -1   5   4        0.95        2.13      0.17 o 
   0   5   4        0.02        0.08      0.12 o 
   1   5   4       13.42       13.07      0.31 o 
   2   5   4       24.00       21.00      0.38 o 
   3   5   4      518.39      527.57      3.36 o 
   4   5   4       38.91       38.69      0.76 o 
   5   5   4       61.01       62.13      1.33 o 
   6   5   4        0.26        0.71      0.29 o 
  -6   6   4        0.84        1.36      0.68 o 
  -5   6   4       23.88       22.79      0.65 o 
  -4   6   4       33.63       31.51      0.85 o 
  -3   6   4       97.16       89.19      1.19 o 
  -2   6   4        1.34        1.42      0.23 o 
  -1   6   4       14.22       12.06      0.37 o 
   0   6   4        0.47        1.12      0.21 o 
   1   6   4       31.76       29.76      0.54 o 
   2   6   4       54.05       55.59      0.71 o 
   3   6   4        3.46        4.82      0.36 o 
   4   6   4       44.02       45.64      1.06 o 
   5   6   4       27.07       26.28      0.72 o 
  -5   7   4       14.07       13.43      0.58 o 
  -4   7   4       78.30       74.40      1.37 o 
  -3   7   4       41.26       36.90      0.97 o 
  -2   7   4       40.61       37.49      0.85 o 
  -1   7   4       12.25       11.53      0.45 o 
   0   7   4       14.78       15.13      0.48 o 
   1   7   4        3.97        3.68      0.34 o 
   2   7   4      121.15      123.15      1.69 o 
   3   7   4      295.86      300.11      3.13 o 
   4   7   4        6.84        6.86      0.71 o 
   5   7   4        0.13        0.64      0.39 o 
  -4   8   4        0.55        0.26      0.32 o 
  -3   8   4       33.54       32.44      0.89 o 
  -2   8   4        7.58        6.25      0.45 o 
  -1   8   4        3.10        2.83      0.35 o 
   0   8   4        0.09       -0.22      0.22 o 
   1   8   4        4.99        4.62      0.36 o 
   2   8   4      101.02      102.29      1.80 o 
   3   8   4       76.42       80.17      1.60 o 
   4   8   4        2.81        0.57      0.68 o 
  -2   9   4        8.75       10.35      0.58 o 
  -1   9   4        1.02        0.56      0.30 o 
   0   9   4        0.00        0.00      0.25 o 
   1   9   4        4.47        4.23      0.52 o 
   2   9   4        1.44        1.70      0.43 o 
  -7   0   5        0.89        1.56      0.38 o 
  -5   0   5       20.88       18.66      0.64 o 
  -3   0   5     1104.18     1160.63      9.41 o 
  -1   0   5      432.95      409.31      3.02 o 
   1   0   5       41.62       36.26      0.59 o 
   3   0   5      628.88      687.90      5.81 o 
   5   0   5       12.13       12.67      0.50 o 
   7   0   5        1.88        1.19      0.39 o 
  -7   1   5        2.60        4.17      0.38 o 
  -6   1   5        4.67        5.66      0.31 o 
  -5   1   5        0.52        1.38      0.19 o 
  -4   1   5       23.11       27.41      0.37 o 
  -3   1   5      511.36      593.92      3.35 o 
  -2   1   5      101.29      108.06      0.90 o 
  -1   1   5        1.10        0.63      0.06 o 
   0   1   5        8.25       10.00      0.21 o 
   1   1   5       87.90       91.09      0.59 o 
   2   1   5      222.94      223.35      1.34 o 
   3   1   5      645.54      710.75      3.74 o 
   4   1   5        1.23        2.60      0.18 o 
   5   1   5       28.62       28.86      0.54 o 
   6   1   5        3.06        2.24      0.29 o 
   7   1   5        0.85        0.98      0.30 o 
  -7   2   5        1.36        1.70      0.33 o 
  -6   2   5        3.15        2.17      0.27 o 
  -5   2   5        6.78        2.43      0.21 o 
  -4   2   5      553.59      565.11      3.29 o 
  -3   2   5      357.76      350.39      2.10 o 
  -2   2   5       25.56       22.53      0.25 o 
  -1   2   5       71.27       74.27      0.62 o 
   0   2   5      467.53      463.06      2.42 o 
   1   2   5      772.74      759.01      3.90 o 
   2   2   5      137.32      158.77      0.98 o 
   3   2   5       31.20       28.28      0.35 o 
   4   2   5        7.44        7.72      0.28 o 
   5   2   5       26.22       26.14      0.51 o 
   6   2   5        3.90        3.57      0.33 o 
   7   2   5        0.17        0.11      0.29 o 
  -7   3   5        0.16       -0.05      0.31 o 
  -6   3   5        0.01        0.23      0.21 o 
  -5   3   5       58.15       51.23      0.86 o 
  -4   3   5       13.18       16.83      0.35 o 
  -3   3   5       49.68       52.59      0.56 o 
  -2   3   5       54.28       57.33      0.50 o 
  -1   3   5      131.59      132.17      0.82 o 
   0   3   5       10.98        8.82      0.20 o 
   1   3   5      145.36      143.71      0.88 o 
   2   3   5       64.83       75.66      0.57 o 
   3   3   5      638.25      654.44      3.52 o 
   4   3   5        1.24        3.29      0.22 o 
   5   3   5        0.60        0.50      0.25 o 
   6   3   5        0.46        0.29      0.24 o 
   7   3   5       27.77       28.40      0.94 o 
  -7   4   5        0.56        0.11      0.57 o 
  -6   4   5        0.46        0.25      0.26 o 
  -5   4   5        4.78        6.37      0.32 o 
  -4   4   5      203.14      189.07      1.57 o 
  -3   4   5        0.26        0.27      0.14 o 
  -2   4   5       91.40       88.98      0.71 o 
  -1   4   5        9.17       12.70      0.22 o 
   0   4   5        1.51        1.15      0.12 o 
   1   4   5       16.33       17.98      0.27 o 
   2   4   5       33.48       28.17      0.38 o 
   3   4   5        0.38        0.22      0.14 o 
   4   4   5      577.04      580.97      4.79 o 
   5   4   5        0.15        0.53      0.24 o 
   6   4   5       19.05       18.57      0.65 o 
  -6   5   5       13.40       12.89      0.59 o 
  -5   5   5      261.75      239.33      2.18 o 
  -4   5   5        0.01        0.57      0.19 o 
  -3   5   5       10.91        8.62      0.34 o 
  -2   5   5        0.85        1.19      0.19 o 
  -1   5   5       21.06       22.68      0.44 o 
   0   5   5       46.97       47.03      0.53 o 
   1   5   5        1.26        1.71      0.14 o 
   2   5   5        4.84        4.42      0.22 o 
   3   5   5       31.86       32.28      0.50 o 
   4   5   5        1.46        2.04      0.27 o 
   5   5   5        1.31        1.39      0.29 o 
   6   5   5        0.39        0.11      0.27 o 
  -6   6   5        1.73        2.50      0.80 o 
  -5   6   5        1.77        2.17      0.30 o 
  -4   6   5       18.73       17.61      0.57 o 
  -3   6   5        9.71        9.28      0.42 o 
  -2   6   5       42.81       40.93      0.74 o 
  -1   6   5        6.48        6.60      0.29 o 
   0   6   5        4.82        4.49      0.30 o 
   1   6   5       14.41       14.67      0.51 o 
   2   6   5      115.02      120.55      1.15 o 
   3   6   5      268.92      269.30      1.97 o 
   4   6   5      135.33      130.19      1.60 o 
   5   6   5       41.50       42.56      0.90 o 
  -5   7   5       11.15        9.13      0.50 o 
  -4   7   5       13.99       12.37      0.52 o 
  -3   7   5       14.75       14.97      0.52 o 
  -2   7   5        1.28        1.25      0.28 o 
  -1   7   5        5.74        6.93      0.35 o 
   0   7   5        4.88        5.33      0.36 o 
   1   7   5        0.15        0.45      0.21 o 
   2   7   5       62.05       64.13      1.80 o 
   3   7   5      161.00      160.52      2.04 o 
   4   7   5        0.09        0.13      0.35 o 
   5   7   5        6.25        6.25      0.52 o 
  -4   8   5        0.16       -0.04      0.31 o 
  -3   8   5       91.67       85.30      1.48 o 
  -2   8   5       28.73       25.71      0.79 o 
  -1   8   5        0.10       -0.01      0.27 o 
   0   8   5        2.19        1.39      0.41 o 
   1   8   5       14.59       14.19      0.53 o 
   2   8   5        7.42        8.91      0.55 o 
   3   8   5       13.24       13.69      0.74 o 
  -2   9   5        0.22        0.44      0.31 o 
  -1   9   5        1.02        0.86      0.32 o 
   0   9   5        2.48        3.34      0.54 o 
   1   9   5       61.84       63.96      1.12 o 
   2   9   5      168.51      163.88      2.54 o 
  -6   0   6      180.63      157.69      1.94 o 
  -4   0   6       38.74       50.73      0.82 o 
  -2   0   6      167.21      184.63      1.52 o 
   0   0   6     3799.86     3597.28     26.01 o 
   2   0   6     1516.70     1595.71     12.85 o 
   4   0   6       89.25       86.51      1.16 o 
   6   0   6       21.03       21.18      0.81 o 
  -7   1   6        3.68        3.69      0.37 o 
  -6   1   6       28.86       24.73      0.52 o 
  -5   1   6       35.53       27.92      0.47 o 
  -4   1   6       14.99       18.54      0.33 o 
  -3   1   6       21.86       28.49      0.35 o 
  -2   1   6       42.39       35.54      0.35 o 
  -1   1   6      131.04      119.37      0.73 o 
   0   1   6        4.09        5.82      0.15 o 
   1   1   6      173.62      183.86      1.06 o 
   2   1   6     2090.23     2223.14     11.91 o 
   3   1   6       19.80       20.91      0.35 o 
   4   1   6        0.33        0.50      0.15 o 
   5   1   6        0.29        0.13      0.17 o 
   6   1   6        8.53        7.28      0.48 o 
   7   1   6        5.78        5.46      0.40 o 
  -7   2   6        7.18        6.72      0.49 o 
  -6   2   6       13.94       11.94      0.44 o 
  -5   2   6       15.96       12.62      0.37 o 
  -4   2   6        2.25        3.19      0.18 o 
  -3   2   6        1.60        3.17      0.15 o 
  -2   2   6      163.42      164.00      1.01 o 
  -1   2   6      258.31      262.95      1.54 o 
   0   2   6      496.20      498.81      2.61 o 
   1   2   6        0.00        0.26      0.07 o 
   2   2   6        1.10        1.13      0.10 o 
   3   2   6      681.60      717.06      4.04 o 
   4   2   6       36.99       42.22      0.56 o 
   5   2   6        1.01        0.84      0.20 o 
   6   2   6        6.75        7.14      0.38 o 
   7   2   6       11.02       12.46      0.80 o 
  -7   3   6        0.52        0.42      0.31 o 
  -6   3   6       12.85        9.44      0.47 o 
  -5   3   6      253.80      214.21      1.91 o 
  -3   3   6        1.69        2.86      0.20 o 
  -2   3   6        5.15        3.01      0.12 o 
  -1   3   6       84.86       73.80      0.53 o 
   0   3   6        2.28        3.15      0.12 o 
   1   3   6       87.16       93.59      0.65 o 
   2   3   6       24.54       28.48      0.32 o 
   3   3   6       18.14       19.11      0.31 o 
   4   3   6        6.19        6.00      0.26 o 
   5   3   6       12.73       12.42      0.46 o 
   6   3   6        2.98        2.72      0.33 o 
   7   3   6        7.70        8.10      0.72 o 
  -6   4   6       11.78       10.78      0.55 o 
  -5   4   6        4.83        8.60      0.34 o 
  -4   4   6      182.08      166.16      1.43 o 
  -3   4   6        4.20        4.47      0.24 o 
  -2   4   6       43.75       42.79      0.67 o 
  -1   4   6       30.18       32.36      0.36 o 
   0   4   6      112.67      117.00      0.85 o 
   1   4   6       77.91       91.51      0.73 o 
   2   4   6       14.03       16.10      0.27 o 
   3   4   6        4.00        4.84      0.26 o 
   4   4   6       30.33       31.77      0.91 o 
   5   4   6        7.30        8.12      0.44 o 
   6   4   6        0.17        0.15      0.33 o 
  -6   5   6        0.06       -0.13      0.27 o 
  -5   5   6        0.06        0.11      0.20 o 
  -4   5   6       58.17       50.33      0.77 o 
  -3   5   6        0.97        2.35      0.25 o 
  -2   5   6        0.58        0.65      0.16 o 
  -1   5   6       19.62       20.92      0.41 o 
   0   5   6       29.78       30.07      0.43 o 
   1   5   6       14.91       16.61      0.31 o 
   2   5   6        1.77        1.82      0.16 o 
   3   5   6      137.37      138.27      1.57 o 
   4   5   6       27.96       28.32      0.83 o 
   5   5   6        2.20        2.16      0.47 o 
   6   5   6        6.57        6.33      0.47 o 
  -5   6   6       13.84       16.39      0.55 o 
  -4   6   6      118.64      103.89      1.38 o 
  -3   6   6       26.91       25.56      0.94 o 
  -2   6   6        1.08        1.51      0.23 o 
  -1   6   6       17.89       16.60      0.42 o 
   0   6   6        9.18       10.40      0.47 o 
   1   6   6       57.54       55.52      0.76 o 
   2   6   6       87.93       89.80      1.04 o 
   3   6   6       17.65       18.48      0.42 o 
   4   6   6        8.03        7.57      0.45 o 
   5   6   6        5.00        5.26      0.40 o 
  -5   7   6       43.90       36.68      1.30 o 
  -4   7   6        7.07        6.73      0.42 o 
  -3   7   6        4.21        4.23      0.36 o 
  -2   7   6       10.78        8.62      0.50 o 
  -1   7   6        1.07        0.32      0.22 o 
   0   7   6       31.35       31.40      0.68 o 
   1   7   6        3.39        3.83      0.31 o 
   2   7   6       76.30       74.84      1.09 o 
   3   7   6        3.24        3.65      0.46 o 
   4   7   6        5.11        5.24      0.97 o 
  -4   8   6        0.48        0.34      0.32 o 
  -3   8   6        9.40        9.97      0.57 o 
  -2   8   6        4.13        2.91      0.38 o 
  -1   8   6        0.00        0.12      0.25 o 
   0   8   6       23.12       21.54      0.82 o 
   1   8   6        7.37        9.27      0.46 o 
   2   8   6      314.77      300.59      2.91 o 
   3   8   6        3.19        3.89      0.50 o 
  -2   9   6        3.89        4.03      0.68 o 
  -1   9   6        1.66        1.54      0.35 o 
   0   9   6        0.13        0.17      0.25 o 
   1   9   6       18.29       16.72      0.60 o 
   2   9   6        0.00        1.06      0.47 o 
  -7   0   7        3.62        4.07      0.48 o 
  -5   0   7       17.69       16.82      0.52 o 
  -3   0   7      659.28      660.68      4.93 o 
  -1   0   7      160.76      160.36      1.32 o 
   1   0   7      140.92      148.69      1.38 o 
   3   0   7      713.12      793.53      6.71 o 
   5   0   7        9.02        7.81      0.43 o 
   7   0   7       20.14       24.86      0.98 o 
  -7   1   7       35.79       28.73      0.83 o 
  -6   1   7        5.72        3.66      0.28 o 
  -5   1   7      121.35       98.32      1.07 o 
  -4   1   7        0.74        1.92      0.18 o 
  -3   1   7        4.14        1.89      0.13 o 
  -2   1   7       74.19       73.11      0.55 o 
  -1   1   7       36.90       30.24      0.29 o 
   0   1   7       54.33       59.45      0.44 o 
   1   1   7        0.03       -0.06      0.06 o 
   2   1   7      486.02      539.56      2.86 o 
   3   1   7       20.73       22.29      0.37 o 
   4   1   7        2.71        3.01      0.21 o 
   5   1   7        5.28        5.13      0.27 o 
   6   1   7       10.97       10.24      0.43 o 
   7   1   7       13.01       13.75      0.62 o 
  -7   2   7       16.50       16.47      0.67 o 
  -6   2   7      144.25      131.00      1.44 o 
  -5   2   7        7.65        3.94      0.25 o 
  -4   2   7        3.85        6.39      0.23 o 
  -3   2   7      124.75      125.56      0.96 o 
  -2   2   7      179.17      186.14      1.12 o 
  -1   2   7      283.80      290.69      1.71 o 
   0   2   7       65.94       70.10      0.51 o 
   1   2   7       82.22       96.00      0.66 o 
   2   2   7      164.84      180.20      1.11 o 
   3   2   7       38.40       42.73      0.51 o 
   4   2   7       34.14       36.65      0.77 o 
   5   2   7       28.52       28.61      0.55 o 
   6   2   7        0.60        0.43      0.21 o 
   7   2   7        0.41       -0.09      0.35 o 
  -7   3   7        0.37        0.79      0.30 o 
  -6   3   7        1.49        2.00      0.25 o 
  -5   3   7        1.98        1.08      0.22 o 
  -4   3   7       10.49        9.11      0.32 o 
  -3   3   7        0.10        0.24      0.13 o 
  -2   3   7       38.94       39.20      0.36 o 
  -1   3   7        5.92        5.46      0.16 o 
   0   3   7       44.28       52.52      0.43 o 
   1   3   7      358.14      390.97      2.15 o 
   2   3   7      425.17      469.30      2.57 o 
   3   3   7       19.81       18.54      0.36 o 
   4   3   7        1.22        1.11      0.21 o 
   5   3   7        2.55        1.78      0.29 o 
   6   3   7        0.04       -0.16      0.24 o 
  -6   4   7       11.99        9.17      0.38 o 
  -5   4   7       38.01       30.73      0.62 o 
  -4   4   7        4.27        2.03      0.21 o 
  -3   4   7        0.01        0.05      0.13 o 
  -2   4   7       68.80       73.84      1.15 o 
  -1   4   7       18.91       21.00      0.32 o 
   0   4   7       31.83       36.51      0.40 o 
   1   4   7      636.73      670.11      3.79 o 
   2   4   7       16.56       17.51      0.60 o 
   3   4   7        0.36        0.40      0.16 o 
   4   4   7       16.00       15.60      0.45 o 
   5   4   7       27.40       27.80      0.72 o 
   6   4   7       41.80       43.24      0.93 o 
  -6   5   7       15.27       15.64      0.58 o 
  -5   5   7       86.66       74.24      1.03 o 
  -4   5   7        4.57        2.82      0.26 o 
  -3   5   7        0.02       -0.04      0.16 o 
  -2   5   7       17.62       16.25      0.42 o 
  -1   5   7        0.12        0.04      0.13 o 
   0   5   7        4.17        5.63      0.27 o 
   1   5   7      271.45      292.39      1.98 o 
   2   5   7        3.11        3.30      0.20 o 
   3   5   7        0.88        0.67      0.18 o 
   4   5   7       13.41       14.72      0.76 o 
   5   5   7        0.20        0.54      0.25 o 
   6   5   7        0.29        0.65      0.30 o 
  -5   6   7       19.70       19.30      0.62 o 
  -4   6   7       15.26       15.23      0.53 o 
  -3   6   7        2.89        2.13      0.26 o 
  -2   6   7        2.93        3.14      0.34 o 
  -1   6   7        0.73        0.69      0.19 o 
   0   6   7      156.66      155.50      1.82 o 
   1   6   7      170.59      180.34      1.65 o 
   2   6   7      118.37      115.16      1.23 o 
   3   6   7        0.00        0.15      0.20 o 
   4   6   7       19.40       21.05      0.62 o 
   5   6   7        1.46        1.01      0.32 o 
  -5   7   7        0.24        0.91      0.36 o 
  -4   7   7       18.93       16.37      0.58 o 
  -3   7   7        3.60        3.11      0.32 o 
  -2   7   7        0.02        0.06      0.25 o 
  -1   7   7        1.83        2.08      0.34 o 
   0   7   7       26.10       23.98      0.55 o 
   1   7   7       67.28       65.68      1.01 o 
   2   7   7       29.24       28.53      0.67 o 
   3   7   7       21.29       21.44      0.96 o 
   4   7   7       15.83       14.59      0.95 o 
  -3   8   7        8.85        9.68      0.56 o 
  -2   8   7        7.90        6.77      0.47 o 
  -1   8   7        1.27        0.56      0.33 o 
   0   8   7       13.01       12.38      0.69 o 
   1   8   7        4.57        4.47      0.39 o 
   2   8   7       16.25       16.89      0.78 o 
   3   8   7        0.00        0.89      0.97 o 
  -2   9   7        0.09       -0.11      0.68 o 
  -1   9   7       31.04       27.58      1.05 o 
   0   9   7        2.12        1.44      0.37 o 
   1   9   7       28.56       26.65      0.96 o 
  -6   0   8      193.38      171.34      2.46 o 
  -4   0   8        0.25       -0.14      0.17 o 
  -2   0   8       36.94       37.32      0.47 o 
   0   0   8     2317.51     2315.31     16.82 o 
   2   0   8      196.32      205.16      2.01 o 
   4   0   8       95.20       85.82      1.20 o 
   6   0   8        3.91        4.39      0.48 o 
  -7   1   8       35.64       30.90      1.20 o 
  -6   1   8       18.77       17.31      0.49 o 
  -5   1   8        0.08       -0.06      0.15 o 
  -4   1   8       10.85       11.05      0.29 o 
  -3   1   8        0.47        0.51      0.10 o 
  -2   1   8        0.31        0.10      0.08 o 
  -1   1   8      173.98      174.48      1.03 o 
   0   1   8      185.93      208.85      1.21 o 
   1   1   8       35.21       39.97      0.41 o 
   2   1   8       72.07       95.32      0.65 o 
   3   1   8        0.41        1.65      0.23 o 
   4   1   8        1.28        2.66      0.21 o 
   5   1   8        8.69        8.66      0.32 o 
   6   1   8       10.84        9.94      0.40 o 
   7   1   8        0.14        0.08      0.28 o 
  -7   2   8        1.32        1.55      0.35 o 
  -6   2   8       16.01       13.32      0.47 o 
  -5   2   8        4.09        1.57      0.21 o 
  -4   2   8       17.27       14.05      0.31 o 
  -3   2   8       19.50       20.40      0.39 o 
  -2   2   8      106.75      101.36      0.72 o 
  -1   2   8       10.11       13.25      0.22 o 
   0   2   8     1701.75     1744.97      8.80 o 
   1   2   8     1221.48     1316.66      6.70 o 
   2   2   8      324.57      345.27      1.95 o 
   3   2   8       19.25       17.57      0.35 o 
   4   2   8        9.00        7.16      0.30 o 
   5   2   8       25.89       23.46      0.47 o 
   6   2   8       25.96       30.99      0.62 o 
   7   2   8       31.18       37.02      1.05 o 
  -7   3   8        5.22        3.20      0.42 o 
  -6   3   8        0.39        0.06      0.21 o 
  -5   3   8       52.06       44.04      0.72 o 
  -4   3   8        2.51        3.16      0.22 o 
  -3   3   8        0.43        0.66      0.14 o 
  -2   3   8        8.64        8.81      0.22 o 
  -1   3   8       80.75       79.80      0.64 o 
   0   3   8      292.50      312.99      1.76 o 
   1   3   8       46.92       50.09      0.44 o 
   2   3   8       60.44       68.57      0.57 o 
   3   3   8        7.05        6.56      0.33 o 
   4   3   8        1.26        1.91      0.22 o 
   5   3   8        1.51        2.10      0.29 o 
   6   3   8        9.14       10.25      0.54 o 
  -6   4   8        0.28        0.10      0.22 o 
  -5   4   8       20.03       20.76      0.53 o 
  -4   4   8        3.71        3.19      0.24 o 
  -3   4   8        2.43        2.75      0.21 o 
  -2   4   8       21.40       20.49      0.54 o 
  -1   4   8      115.29      112.18      1.47 o 
   0   4   8        9.56       11.60      0.39 o 
   1   4   8      718.80      755.20      4.25 o 
   2   4   8        0.80        0.72      0.13 o 
   3   4   8       52.82       53.13      0.83 o 
   4   4   8        3.71        4.31      0.31 o 
   5   4   8        0.41        0.92      0.26 o 
   6   4   8        3.32        3.24      0.39 o 
  -6   5   8        1.25        1.36      0.30 o 
  -5   5   8        7.13        6.28      0.40 o 
  -4   5   8        0.43        0.16      0.20 o 
  -3   5   8        0.69        0.53      0.19 o 
  -2   5   8        0.28        0.45      0.17 o 
  -1   5   8        8.53        9.47      0.30 o 
   0   5   8      435.03      470.80      3.19 o 
   1   5   8       15.08       13.76      0.39 o 
   2   5   8       94.29      102.58      1.01 o 
   3   5   8        2.30        1.68      0.22 o 
   4   5   8        3.52        3.19      0.40 o 
   5   5   8        1.44        2.30      0.34 o 
   6   5   8       40.26       43.84      0.98 o 
  -5   6   8        0.84        0.19      0.24 o 
  -4   6   8       25.32       24.54      0.66 o 
  -3   6   8        9.71       10.30      0.53 o 
  -2   6   8        0.76        0.46      0.34 o 
  -1   6   8       14.92       13.29      0.41 o 
   0   6   8        1.95        2.19      0.24 o 
   1   6   8       56.83       60.96      0.83 o 
   2   6   8       12.82       12.99      0.41 o 
   3   6   8       13.27       13.07      0.49 o 
   4   6   8        4.26        3.32      0.39 o 
   5   6   8        3.99        4.36      0.46 o 
  -4   7   8        4.25        3.59      0.36 o 
  -3   7   8        2.92        2.73      0.32 o 
  -2   7   8        4.59        5.99      0.38 o 
  -1   7   8       40.18       38.88      0.89 o 
   0   7   8       68.58       68.14      1.03 o 
   1   7   8        0.07        0.16      0.21 o 
   2   7   8        6.18        6.22      0.34 o 
   3   7   8        5.58        5.96      0.95 o 
   4   7   8        1.52        2.20      0.60 o 
  -3   8   8        2.25        1.79      0.38 o 
  -2   8   8        0.00       -0.03      0.31 o 
  -1   8   8       60.28       54.89      1.13 o 
   0   8   8       65.60       65.07      1.08 o 
   1   8   8        1.62        1.45      0.27 o 
   2   8   8       62.35       61.71      1.06 o 
   3   8   8       32.08       29.11      2.67 o 
  -1   9   8        3.76        2.31      0.42 o 
   0   9   8       13.99       13.95      0.67 o 
   1   9   8        0.26        0.12      0.26 o 
  -7   0   9       11.32       11.82      1.14 o 
  -5   0   9        7.24        8.84      0.44 o 
  -3   0   9      329.89      322.26      3.00 o 
  -1   0   9     4818.49     4762.52     46.87 o 
   3   0   9       48.46       65.78      0.98 o 
   5   0   9       52.95       58.52      1.05 o 
   7   0   9       35.84       43.86      1.28 o 
  -7   1   9       27.91       24.94      0.78 o 
  -6   1   9       25.12       23.72      0.63 o 
  -5   1   9        4.63        5.45      0.27 o 
  -4   1   9       11.34       12.20      0.31 o 
  -3   1   9        7.27        8.46      0.22 o 
  -2   1   9        3.65        3.10      0.25 o 
  -1   1   9      724.93      731.03      3.80 o 
   0   1   9      757.05      819.31      4.47 o 
   1   1   9       11.24        8.02      0.18 o 
   2   1   9        4.74        3.01      0.12 o 
   3   1   9      102.44      114.21      0.99 o 
   4   1   9        2.44        2.63      0.22 o 
   5   1   9       18.43       19.38      0.43 o 
   6   1   9        7.27        8.80      0.40 o 
   7   1   9       38.53       49.63      0.95 o 
  -7   2   9       97.85      106.30      1.69 o 
  -6   2   9       30.33       26.59      0.61 o 
  -5   2   9       30.08       30.70      0.59 o 
  -4   2   9        0.54        0.13      0.19 o 
  -3   2   9      118.65      116.50      0.96 o 
  -2   2   9      572.32      585.76      3.12 o 
  -1   2   9      454.01      479.60      2.73 o 
   0   2   9        7.44        9.04      0.19 o 
   1   2   9       19.11       23.03      0.28 o 
   2   2   9        9.33        8.08      0.20 o 
   3   2   9       12.51       16.28      0.35 o 
   4   2   9       45.99       48.10      0.63 o 
   5   2   9       14.04       13.58      0.38 o 
   6   2   9        0.50        0.93      0.30 o 
  -7   3   9        2.19        1.67      0.34 o 
  -6   3   9        3.36        4.08      0.33 o 
  -5   3   9        4.08        5.08      0.32 o 
  -4   3   9        6.88        6.60      0.29 o 
  -3   3   9        5.47        5.54      0.27 o 
  -2   3   9       10.63       14.88      0.31 o 
  -1   3   9       11.37       10.13      0.22 o 
   0   3   9      824.63      871.78      4.78 o 
   1   3   9       89.22       90.28      0.74 o 
   2   3   9       17.58       21.04      0.29 o 
   3   3   9        0.01        0.18      0.16 o 
   4   3   9       20.56       23.95      0.50 o 
   5   3   9       25.86       26.00      0.69 o 
   6   3   9       49.78       54.68      1.04 o 
  -6   4   9        2.25        4.07      0.34 o 
  -5   4   9       15.95       16.09      0.47 o 
  -4   4   9       15.27       16.74      0.40 o 
  -3   4   9       41.90       38.95      0.58 o 
  -2   4   9       14.50       14.95      0.38 o 
  -1   4   9        2.88        3.08      0.21 o 
   0   4   9       55.74       53.58      0.58 o 
   1   4   9      261.28      292.12      1.96 o 
   2   4   9        1.27        1.11      0.14 o 
   3   4   9        0.95        0.84      0.20 o 
   4   4   9        0.27        0.54      0.21 o 
   5   4   9       21.58       25.05      0.70 o 
   6   4   9        5.16        8.53      0.64 o 
  -6   5   9       33.11       41.50      0.89 o 
  -5   5   9        8.31        7.29      0.47 o 
  -4   5   9        3.83        3.28      0.31 o 
  -3   5   9        9.74       10.55      0.46 o 
  -2   5   9        5.18        5.39      0.31 o 
  -1   5   9        0.09        0.19      0.16 o 
   0   5   9        9.50        8.99      0.32 o 
   1   5   9       16.48       18.35      0.41 o 
   2   5   9        0.54        0.28      0.18 o 
   3   5   9        1.94        1.66      0.26 o 
   4   5   9        4.85        5.58      0.35 o 
   5   5   9        3.17        3.75      0.39 o 
  -5   6   9        1.77        1.92      0.37 o 
  -4   6   9       13.04       13.07      0.51 o 
  -3   6   9        7.02        5.78      0.38 o 
  -2   6   9        8.10        8.60      0.42 o 
  -1   6   9        4.53        5.40      0.46 o 
   0   6   9       60.43       62.55      0.72 o 
   1   6   9      111.68      114.97      1.15 o 
   2   6   9       21.28       20.58      0.50 o 
   3   6   9        0.02        0.30      0.24 o 
   4   6   9        0.05        0.37      0.33 o 
   5   6   9       15.46       17.10      0.71 o 
  -4   7   9        1.76        1.66      0.30 o 
  -3   7   9        0.11        0.31      0.24 o 
  -2   7   9        0.31        0.01      0.23 o 
  -1   7   9      147.37      142.98      1.90 o 
   0   7   9        2.34        3.27      0.31 o 
   1   7   9        1.51        0.92      0.23 o 
   2   7   9       11.07       10.92      0.47 o 
   3   7   9        7.81        6.94      0.96 o 
   4   7   9        9.01       10.60      0.65 o 
  -3   8   9        1.31        1.29      0.33 o 
  -2   8   9        4.82        4.09      0.45 o 
  -1   8   9       57.46       55.72      1.15 o 
   0   8   9       26.34       28.30      0.72 o 
   1   8   9        0.00        0.02      0.23 o 
   2   8   9        0.00        0.13      0.34 o 
   3   8   9        0.98        1.72      0.52 o 
  -1   9   9       38.95       36.03      2.05 o 
   0   9   9        0.25        0.76      0.37 o 
  -6   0  10       57.35       55.53      1.81 o 
  -4   0  10       85.74       80.11      1.14 o 
  -2   0  10      266.40      269.34      2.20 o 
   0   0  10      275.59      277.22      2.23 o 
   2   0  10      290.75      295.13      2.48 o 
   4   0  10       24.15       19.64      0.61 o 
   6   0  10        3.63        3.41      0.47 o 
  -7   1  10       10.27        8.20      0.62 o 
  -6   1  10        0.06        0.12      0.21 o 
  -5   1  10        6.67        7.57      0.32 o 
  -4   1  10        0.50        0.47      0.15 o 
  -3   1  10       15.95       14.82      0.28 o 
  -2   1  10      339.71      365.63      2.03 o 
  -1   1  10       84.60       91.08      0.65 o 
   0   1  10      644.16      736.47      3.85 o 
   1   1  10        0.00        0.03      0.09 o 
   2   1  10        0.43        0.88      0.12 o 
   3   1  10        0.57        0.69      0.15 o 
   4   1  10       27.49       23.34      0.45 o 
   5   1  10        7.65        6.92      0.32 o 
   6   1  10       33.28       28.68      0.63 o 
  -7   2  10        9.53       11.46      0.55 o 
  -6   2  10       16.12       15.43      0.50 o 
  -5   2  10        5.33        6.81      0.34 o 
  -4   2  10       66.21       60.85      0.88 o 
  -3   2  10       13.21       12.97      0.31 o 
  -2   2  10      189.06      193.60      1.26 o 
  -1   2  10     1197.87     1265.24      6.80 o 
   0   2  10       83.35       92.91      0.66 o 
   1   2  10       84.12       66.52      0.55 o 
   2   2  10       47.06       51.74      0.50 o 
   3   2  10        4.16        2.85      0.21 o 
   4   2  10       42.11       44.60      0.61 o 
   5   2  10       57.19       50.24      0.71 o 
   6   2  10        1.95        1.27      0.35 o 
  -6   3  10        7.88        6.60      0.36 o 
  -5   3  10        0.15       -0.13      0.17 o 
  -4   3  10        0.12       -0.09      0.15 o 
  -3   3  10        6.31        5.61      0.28 o 
  -2   3  10      168.32      168.70      1.36 o 
  -1   3  10        2.47        1.73      0.19 o 
   0   3  10        0.60        0.85      0.15 o 
   1   3  10       11.75       11.35      0.24 o 
   2   3  10       53.91       59.26      0.63 o 
   3   3  10        1.32        0.75      0.20 o 
   4   3  10        0.00        0.06      0.19 o 
   5   3  10        0.74        0.81      0.28 o 
   6   3  10        2.60        4.56      0.41 o 
  -6   4  10        3.37        3.94      0.35 o 
  -5   4  10        0.41        0.96      0.27 o 
  -4   4  10        0.36        0.09      0.16 o 
  -3   4  10      107.42      108.77      1.07 o 
  -2   4  10      132.85      145.33      1.59 o 
  -1   4  10      118.78      120.44      1.08 o 
   0   4  10        8.15        9.74      0.28 o 
   1   4  10        0.13        0.73      0.14 o 
   2   4  10        0.84        0.80      0.17 o 
   3   4  10       28.53       26.91      0.52 o 
   4   4  10        2.87        2.38      0.27 o 
   5   4  10       26.74       25.38      0.71 o 
   6   4  10       65.20       68.93      1.23 o 
  -6   5  10       18.63       21.61      0.80 o 
  -5   5  10        2.03        1.30      0.32 o 
  -4   5  10        0.26        0.47      0.20 o 
  -3   5  10       21.17       21.71      0.73 o 
  -2   5  10        9.81        9.94      0.37 o 
  -1   5  10      193.88      195.80      1.56 o 
   0   5  10        7.66        8.89      0.32 o 
   1   5  10       63.72       69.23      0.79 o 
   2   5  10       13.21       14.11      0.46 o 
   3   5  10       39.66       43.11      0.83 o 
   4   5  10        0.37        0.06      0.26 o 
   5   5  10        0.01        0.30      0.29 o 
  -5   6  10        0.35        0.00      0.30 o 
  -4   6  10        0.19        0.10      0.23 o 
  -3   6  10        3.47        4.16      0.37 o 
  -2   6  10       79.32       80.09      1.14 o 
  -1   6  10      250.72      244.37      2.12 o 
   0   6  10       32.12       33.56      0.57 o 
   1   6  10       25.23       26.00      0.55 o 
   2   6  10        3.96        3.89      0.29 o 
   3   6  10        9.51        8.93      0.52 o 
   4   6  10        0.56        0.59      0.35 o 
   5   6  10       21.83       28.76      0.92 o 
  -4   7  10        3.81        3.71      0.38 o 
  -3   7  10        9.58        9.96      0.49 o 
  -2   7  10       19.97       22.44      0.67 o 
  -1   7  10        4.22        4.95      0.44 o 
   0   7  10        1.79        2.49      0.30 o 
   1   7  10        1.07        1.23      0.26 o 
   2   7  10        1.94        2.25      0.30 o 
   3   7  10       10.51       11.52      0.65 o 
   4   7  10        0.26        1.18      0.41 o 
  -3   8  10        4.56        4.02      0.45 o 
  -2   8  10       18.24       17.89      0.82 o 
  -1   8  10       64.88       64.78      1.28 o 
   0   8  10      205.91      208.56      2.57 o 
   1   8  10        0.55        0.23      0.25 o 
   2   8  10        3.98        4.51      0.47 o 
   3   8  10        1.42        2.50      0.80 o 
  -7   0  11        3.57        3.36      1.53 o 
  -5   0  11        5.12        3.28      0.34 o 
  -3   0  11       36.11       34.39      0.67 o 
  -1   0  11      807.50      896.98      6.58 o 
   1   0  11       49.46       46.48      0.61 o 
   3   0  11       33.19       27.38      0.65 o 
   5   0  11      356.74      305.25      3.20 o 
  -7   1  11        0.26        0.70      0.28 o 
  -6   1  11        2.06        2.31      0.27 o 
  -5   1  11        0.35        0.32      0.18 o 
  -4   1  11       30.91       30.67      0.52 o 
  -3   1  11      155.38      152.62      1.17 o 
  -2   1  11        3.16        6.22      0.18 o 
  -1   1  11       57.58       65.12      0.52 o 
   0   1  11        3.15        5.28      0.26 o 
   1   1  11        1.27        1.06      0.10 o 
   2   1  11        2.07        2.40      0.18 o 
   3   1  11       22.98       23.42      0.46 o 
   4   1  11       94.28       77.96      0.85 o 
   5   1  11       73.27       63.45      0.83 o 
   6   1  11        0.56        0.53      0.24 o 
  -7   2  11       14.04       16.01      0.70 o 
  -6   2  11        0.46        0.48      0.22 o 
  -5   2  11        0.34        0.71      0.20 o 
  -4   2  11        5.51        5.17      0.32 o 
  -3   2  11      221.77      220.73      1.58 o 
  -2   2  11        0.12        0.62      0.13 o 
  -1   2  11        1.22        2.32      0.14 o 
   0   2  11        2.71        3.64      0.15 o 
   1   2  11        0.27        0.49      0.11 o 
   2   2  11        0.76        0.19      0.14 o 
   3   2  11        8.54       10.73      0.32 o 
   4   2  11        0.07        0.17      0.16 o 
   5   2  11      130.87      125.47      1.22 o 
   6   2  11       65.13       59.50      1.00 o 
  -6   3  11        5.11        5.77      0.34 o 
  -5   3  11        0.01       -0.18      0.19 o 
  -4   3  11        5.82        6.76      0.33 o 
  -3   3  11      274.42      283.93      2.12 o 
  -2   3  11       21.82       30.72      0.48 o 
  -1   3  11      112.88      118.25      0.89 o 
   0   3  11       10.49       12.41      0.26 o 
   1   3  11        5.99        6.05      0.24 o 
   2   3  11       14.87       14.84      0.37 o 
   3   3  11        5.85        3.82      0.27 o 
   4   3  11       86.14       77.50      1.02 o 
   5   3  11       13.58       13.77      0.46 o 
   6   3  11       24.28       23.10      0.89 o 
  -6   4  11        0.64        0.45      0.25 o 
  -5   4  11        2.21        2.89      0.29 o 
  -4   4  11       33.64       33.57      0.67 o 
  -3   4  11      105.32       97.30      1.00 o 
  -2   4  11     1361.60     1327.41      8.97 o 
  -1   4  11       70.12       67.76      0.75 o 
   0   4  11       76.81       80.81      0.78 o 
   1   4  11        0.00       -0.04      0.14 o 
   2   4  11        0.03       -0.17      0.17 o 
   3   4  11       14.74       13.25      0.40 o 
   4   4  11        1.20        2.01      0.27 o 
   5   4  11        2.31        2.98      0.35 o 
   6   4  11       22.33       27.96      0.83 o 
  -6   5  11        4.23        4.59      0.57 o 
  -5   5  11        0.56        0.14      0.28 o 
  -4   5  11        2.02        2.72      0.27 o 
  -3   5  11        6.34        6.64      0.35 o 
  -2   5  11      131.49      127.77      1.47 o 
  -1   5  11        0.61        0.89      0.18 o 
   0   5  11        0.13        0.16      0.14 o 
   1   5  11       15.34       16.61      0.41 o 
   2   5  11        0.04        0.14      0.16 o 
   3   5  11        0.71        0.78      0.25 o 
   4   5  11        0.06       -0.24      0.24 o 
   5   5  11       15.87       18.47      0.72 o 
  -5   6  11        0.26       -0.17      0.31 o 
  -4   6  11        4.70        4.05      0.42 o 
  -3   6  11       76.35       79.02      1.19 o 
  -2   6  11      386.34      370.49      3.47 o 
  -1   6  11      243.14      244.69      2.16 o 
   0   6  11       17.32       17.36      0.43 o 
   1   6  11        6.00        7.38      0.41 o 
   2   6  11        1.87        1.45      0.27 o 
   3   6  11        0.74        0.50      0.28 o 
   4   6  11        9.28        9.90      0.62 o 
  -4   7  11       11.49       10.65      0.53 o 
  -3   7  11        5.48        5.21      0.40 o 
  -2   7  11       93.99       89.91      1.30 o 
  -1   7  11      306.96      304.48      3.29 o 
   0   7  11       60.50       64.37      1.04 o 
   1   7  11       14.91       14.50      0.59 o 
   2   7  11        0.81        0.37      0.35 o 
   3   7  11        0.84        0.95      0.31 o 
   4   7  11        1.05        1.50      0.52 o 
  -3   8  11        1.05        0.57      0.68 o 
  -2   8  11        0.23       -0.26      0.27 o 
  -1   8  11        5.16        6.83      1.00 o 
   0   8  11        0.00        0.00      0.30 o 
   1   8  11        0.00        0.16      0.25 o 
   2   8  11        0.52        0.35      0.31 o 
  -6   0  12       13.28       13.68      0.66 o 
  -4   0  12      544.95      529.48      7.14 o 
  -2   0  12       85.65       80.35      0.90 o 
   0   0  12      166.79      168.85      1.53 o 
   2   0  12      347.54      324.45      3.08 o 
   4   0  12      416.34      352.08      3.50 o 
   6   0  12        8.36        5.37      0.46 o 
  -7   1  12        3.34        4.10      0.39 o 
  -6   1  12        0.69        1.06      0.25 o 
  -5   1  12       21.25       21.88      0.46 o 
  -4   1  12      396.29      401.57      2.87 o 
  -3   1  12        1.29        1.56      0.16 o 
  -2   1  12        5.12        2.73      0.15 o 
  -1   1  12        1.21        2.27      0.13 o 
   0   1  12       43.43       42.16      0.42 o 
   1   1  12        1.15        1.57      0.13 o 
   2   1  12       11.82       12.85      0.32 o 
   3   1  12       15.90       15.59      0.38 o 
   4   1  12      132.31      115.72      1.11 o 
   5   1  12       73.40       63.54      0.82 o 
   6   1  12        1.15        0.43      0.25 o 
  -6   2  12        0.01       -0.20      0.20 o 
  -5   2  12        4.39        4.54      0.32 o 
  -4   2  12       26.73       23.62      0.52 o 
  -3   2  12      855.74      820.20      4.93 o 
  -2   2  12     1284.80     1265.14      7.34 o 
  -1   2  12        9.99       14.23      0.28 o 
   0   2  12      282.01      284.86      1.79 o 
   1   2  12        1.86        1.47      0.13 o 
   2   2  12       21.72       23.61      0.42 o 
   3   2  12      138.70      115.37      1.06 o 
   4   2  12      156.07      125.27      1.16 o 
   5   2  12       18.80       16.29      0.50 o 
   6   2  12        0.72        0.72      0.31 o 
  -6   3  12        0.13        0.56      0.25 o 
  -5   3  12        0.19        0.31      0.22 o 
  -4   3  12        0.99        1.06      0.20 o 
  -3   3  12      281.38      274.17      2.08 o 
  -2   3  12       47.74       41.94      0.68 o 
  -1   3  12        0.14        0.03      0.13 o 
   0   3  12        9.08       10.39      0.28 o 
   1   3  12        5.30        4.26      0.21 o 
   2   3  12        4.31        5.25      0.36 o 
   3   3  12       23.80       17.96      0.46 o 
   4   3  12       30.62       25.83      0.56 o 
   5   3  12       60.19       53.66      0.85 o 
   6   3  12       11.40        8.47      0.52 o 
  -6   4  12        0.27        0.35      0.25 o 
  -5   4  12        6.52        6.54      0.38 o 
  -4   4  12        1.29        1.64      0.22 o 
  -3   4  12        0.17        0.06      0.16 o 
  -2   4  12      560.77      553.62      4.07 o 
  -1   4  12      193.69      191.09      1.55 o 
   0   4  12       26.97       26.99      0.57 o 
   1   4  12        5.68        5.73      0.25 o 
   2   4  12        0.29        0.50      0.20 o 
   3   4  12        0.76        0.32      0.21 o 
   4   4  12       50.60       52.07      1.46 o 
   5   4  12        4.61        5.58      0.58 o 
  -5   5  12       13.93       13.27      0.63 o 
  -4   5  12       32.04       32.53      0.66 o 
  -3   5  12      408.49      398.70      4.09 o 
  -2   5  12      317.76      313.80      2.59 o 
  -1   5  12      146.08      140.74      1.41 o 
   0   5  12        2.34        3.29      0.25 o 
   1   5  12        0.90        0.91      0.18 o 
   2   5  12       21.52       22.11      0.53 o 
   3   5  12      163.81      154.29      1.76 o 
   4   5  12       12.78       14.76      0.57 o 
   5   5  12        7.33        8.32      0.64 o 
  -5   6  12        4.66        5.63      0.50 o 
  -4   6  12        7.40        6.70      0.42 o 
  -3   6  12        2.04        2.26      0.30 o 
  -2   6  12       83.83       82.29      1.20 o 
  -1   6  12       10.95       13.62      0.52 o 
   0   6  12        4.54        5.69      0.30 o 
   1   6  12        7.87        8.13      0.37 o 
   2   6  12        4.96        4.73      0.41 o 
   3   6  12        1.11        1.29      0.39 o 
   4   6  12        1.85        2.08      0.42 o 
  -4   7  12       24.46       24.11      0.72 o 
  -3   7  12       26.09       22.72      0.67 o 
  -2   7  12       14.13       14.56      0.68 o 
  -1   7  12       84.43       87.78      1.97 o 
   0   7  12        9.05        8.26      0.44 o 
   1   7  12        0.06        0.15      0.23 o 
   2   7  12        2.94        2.82      0.45 o 
   3   7  12       10.57       11.45      0.58 o 
  -2   8  12       18.20       14.73      0.66 o 
  -1   8  12       87.73       90.59      1.55 o 
   0   8  12       16.70       17.10      0.90 o 
   1   8  12        1.36        1.46      0.31 o 
   2   8  12        0.03        0.19      0.30 o 
  -7   0  13        0.01       -0.57      0.57 o 
  -5   0  13       69.69       62.75      1.27 o 
  -3   0  13     3036.39     2940.19     23.65 o 
  -1   0  13      321.33      310.89      2.56 o 
   1   0  13        2.06        3.39      0.25 o 
   3   0  13        0.67        0.60      0.27 o 
   5   0  13        2.45        3.26      0.38 o 
  -6   1  13        7.34        7.11      0.45 o 
  -5   1  13        0.49        0.23      0.19 o 
  -4   1  13      468.68      464.74      3.27 o 
  -3   1  13      199.40      193.84      1.58 o 
  -2   1  13        8.76        8.01      0.23 o 
  -1   1  13       43.07       50.72      0.51 o 
   0   1  13        9.85        8.12      0.21 o 
   1   1  13       10.38        7.96      0.22 o 
   2   1  13       20.15       18.29      0.39 o 
   3   1  13      174.44      145.50      1.25 o 
   4   1  13       28.86       21.56      0.46 o 
   5   1  13       17.74       10.86      0.39 o 
   6   1  13        1.40        0.94      0.28 o 
  -6   2  13        0.13       -0.05      0.22 o 
  -5   2  13       84.94       80.69      1.07 o 
  -4   2  13      195.32      202.78      1.86 o 
  -3   2  13      383.57      374.55      2.33 o 
  -2   2  13      240.23      232.07      1.65 o 
  -1   2  13       38.41       38.27      0.46 o 
   0   2  13       12.04        9.98      0.26 o 
   1   2  13       66.14       67.30      0.64 o 
   2   2  13       53.39       55.70      0.76 o 
   3   2  13      144.35      127.94      1.35 o 
   4   2  13       87.80       72.31      0.85 o 
   5   2  13        0.55        0.66      0.24 o 
   6   2  13        2.72        2.74      0.35 o 
  -6   3  13        8.72        9.16      0.44 o 
  -5   3  13      281.55      286.68      2.53 o 
  -4   3  13      291.21      281.13      2.40 o 
  -3   3  13      614.82      597.91      4.03 o 
  -2   3  13      229.48      211.74      1.67 o 
  -1   3  13        9.86       10.05      0.29 o 
   0   3  13        0.36        0.39      0.13 o 
   1   3  13        1.52        1.11      0.17 o 
   2   3  13        8.54        8.90      0.39 o 
   3   3  13      515.49      496.69      4.20 o 
   4   3  13       25.24       27.68      0.58 o 
   5   3  13       10.21       11.25      0.45 o 
   6   3  13        1.66        0.82      0.47 o 
  -6   4  13        0.28        0.48      0.26 o 
  -5   4  13        0.02       -0.16      0.21 o 
  -4   4  13        0.00        0.46      0.20 o 
  -3   4  13       17.76       16.98      0.53 o 
  -2   4  13       85.72       84.92      1.01 o 
  -1   4  13       19.19       20.12      0.56 o 
   0   4  13        3.68        3.02      0.22 o 
   1   4  13        0.05       -0.09      0.14 o 
   2   4  13      101.39       94.31      1.52 o 
   3   4  13       30.42       24.11      0.65 o 
   4   4  13       81.13       73.05      1.20 o 
   5   4  13        0.03       -0.05      0.30 o 
  -5   5  13       12.31       13.20      0.56 o 
  -4   5  13        3.93        5.05      0.34 o 
  -3   5  13        4.94        5.70      0.35 o 
  -2   5  13       39.90       36.64      0.68 o 
  -1   5  13       11.07       11.28      0.42 o 
   0   5  13        4.25        4.42      0.25 o 
   1   5  13        3.26        4.09      0.32 o 
   2   5  13        7.70        7.01      0.36 o 
   3   5  13       22.22       24.66      0.68 o 
   4   5  13      186.91      184.53      2.73 o 
   5   5  13        3.91        3.16      0.40 o 
  -4   6  13        5.93        4.78      0.40 o 
  -3   6  13       20.66       21.48      0.63 o 
  -2   6  13       48.94       47.28      0.78 o 
  -1   6  13       64.14       63.99      1.09 o 
   0   6  13        0.53        0.72      0.20 o 
   1   6  13       13.77       13.24      0.44 o 
   2   6  13       15.89       14.83      0.61 o 
   3   6  13       43.17       45.95      1.06 o 
   4   6  13      220.47      224.77      2.45 o 
  -4   7  13       78.81       80.05      2.01 o 
  -3   7  13        0.95        0.40      0.27 o 
  -2   7  13       22.03       23.60      0.68 o 
  -1   7  13       15.29       14.97      0.63 o 
   0   7  13        0.87        1.03      0.27 o 
   1   7  13       10.23       11.62      0.55 o 
   2   7  13       48.14       49.19      1.07 o 
   3   7  13       28.12       28.94      0.94 o 
  -2   8  13        1.24        0.53      0.37 o 
  -1   8  13        0.31        0.99      0.35 o 
   0   8  13        0.16       -0.05      0.30 o 
   1   8  13        2.31        2.23      0.38 o 
  -6   0  14        0.54        0.57      0.33 o 
  -4   0  14        8.48        8.08      0.78 o 
  -2   0  14       39.14       37.82      0.70 o 
   0   0  14        5.66        4.54      0.26 o 
   2   0  14      119.14      112.05      1.46 o 
   4   0  14       32.25       24.37      0.73 o 
   6   0  14       22.47       22.70      0.85 o 
  -6   1  14       15.17       16.59      0.80 o 
  -5   1  14      135.36      136.55      1.63 o 
  -4   1  14     1266.81     1254.25      7.97 o 
  -3   1  14      117.64      112.94      1.22 o 
  -2   1  14        0.48        0.51      0.13 o 
  -1   1  14        6.21        4.46      0.20 o 
   0   1  14       12.15       10.20      0.27 o 
   1   1  14        0.04        0.29      0.13 o 
   2   1  14     1128.30     1046.69      6.26 o 
   3   1  14       95.51       97.42      1.19 o 
   4   1  14        0.23        0.19      0.18 o 
   5   1  14        2.74        1.75      0.25 o 
   6   1  14        1.85        2.43      0.29 o 
  -6   2  14        8.42        8.54      0.73 o 
  -5   2  14      141.62      138.85      1.51 o 
  -4   2  14      116.29      116.51      1.28 o 
  -3   2  14      349.60      342.42      2.33 o 
  -2   2  14        3.48        3.84      0.21 o 
  -1   2  14        0.16       -0.11      0.11 o 
   0   2  14      111.93      108.18      0.87 o 
   1   2  14      129.30      119.74      1.03 o 
   2   2  14      192.97      185.03      1.47 o 
   3   2  14       51.09       53.37      0.70 o 
   4   2  14        1.08        0.50      0.21 o 
   5   2  14        0.03        0.15      0.23 o 
   6   2  14        2.89        2.50      0.36 o 
  -6   3  14        9.79       11.60      0.50 o 
  -5   3  14        4.87        7.30      0.41 o 
  -4   3  14        2.27        2.42      0.25 o 
  -3   3  14        0.12        0.11      0.17 o 
  -2   3  14        4.19        4.28      0.25 o 
  -1   3  14        6.45        5.97      0.23 o 
   0   3  14        2.31        1.59      0.23 o 
   1   3  14        9.15        9.10      0.36 o 
   2   3  14      163.34      150.13      1.51 o 
   3   3  14       13.38       21.03      0.56 o 
   4   3  14       56.69       45.75      0.82 o 
   5   3  14        0.39        0.52      0.23 o 
  -6   4  14       39.61       38.06      0.88 o 
  -5   4  14      196.33      197.57      1.98 o 
  -4   4  14       67.03       68.19      0.97 o 
  -3   4  14       17.28       15.37      0.46 o 
  -2   4  14       22.62       23.65      0.53 o 
  -1   4  14       15.11       13.88      0.43 o 
   0   4  14        5.33        5.44      0.36 o 
   1   4  14       45.81       46.68      0.70 o 
   2   4  14      104.84      106.45      1.22 o 
   3   4  14      771.21      738.59      5.43 o 
   4   4  14       65.22       67.76      1.13 o 
   5   4  14        3.75        3.34      0.35 o 
  -5   5  14      206.52      216.91      4.15 o 
  -4   5  14       16.19       19.33      0.64 o 
  -3   5  14       40.06       39.06      0.73 o 
  -2   5  14       53.68       50.57      0.80 o 
  -1   5  14        9.95       10.24      0.39 o 
   0   5  14        7.82        7.88      0.33 o 
   1   5  14        0.43        0.09      0.18 o 
   2   5  14       27.51       25.43      0.59 o 
   3   5  14      130.15      123.09      1.57 o 
   4   5  14       24.58       26.60      0.75 o 
  -4   6  14        9.17       12.06      0.67 o 
  -3   6  14        2.64        3.23      0.34 o 
  -2   6  14        2.39        2.31      0.27 o 
  -1   6  14        6.85        7.14      0.38 o 
   0   6  14       12.10       12.37      0.48 o 
   1   6  14        2.25        2.53      0.29 o 
   2   6  14       64.55       64.18      1.54 o 
   3   6  14      154.26      146.84      2.03 o 
   4   6  14       56.94       63.72      1.50 o 
  -3   7  14        3.08        3.53      0.40 o 
  -2   7  14        1.54        1.02      0.29 o 
  -1   7  14        3.28        3.19      0.40 o 
   0   7  14        0.90        0.32      0.33 o 
   1   7  14        0.28        0.48      0.30 o 
   2   7  14        0.08        0.47      0.31 o 
   3   7  14       12.23       12.39      0.63 o 
  -1   8  14        7.15        8.45      0.57 o 
   0   8  14        2.89        3.29      0.43 o 
   1   8  14       17.26       18.45      0.81 o 
  -5   0  15      119.27      117.44      2.37 o 
  -3   0  15        0.59        0.42      0.26 o 
  -1   0  15      251.27      258.91      2.25 o 
   1   0  15     1804.06     1680.18     13.78 o 
   3   0  15       62.07       63.10      1.08 o 
   5   0  15       14.08       13.16      0.64 o 
  -6   1  15       32.22       38.77      0.86 o 
  -5   1  15       40.65       42.38      0.83 o 
  -4   1  15      233.74      229.17      2.04 o 
  -3   1  15        7.69        7.38      0.32 o 
  -2   1  15        8.23        7.87      0.34 o 
  -1   1  15        4.13        2.03      0.17 o 
   0   1  15       21.43       16.29      0.33 o 
   1   1  15      740.90      703.45      4.34 o 
   2   1  15      137.31      134.19      1.19 o 
   3   1  15       71.16       70.97      0.83 o 
   4   1  15       10.12        8.18      0.35 o 
   5   1  15        2.20        2.30      0.27 o 
   6   1  15        1.17        0.40      0.29 o 
  -6   2  15        0.03        0.17      0.27 o 
  -5   2  15       31.55       34.08      0.70 o 
  -4   2  15        3.36        3.18      0.28 o 
  -3   2  15       20.76       20.30      0.49 o 
  -2   2  15       41.56       39.85      0.54 o 
  -1   2  15       10.12       11.42      0.29 o 
   0   2  15       51.62       49.89      0.56 o 
   1   2  15       27.16       26.40      0.51 o 
   2   2  15      778.10      754.89      4.99 o 
   3   2  15      458.95      445.47      3.02 o 
   4   2  15        1.13        1.40      0.26 o 
   5   2  15       35.06       31.48      0.67 o 
  -6   3  15        9.30        5.71      0.41 o 
  -5   3  15      481.34      495.40      3.93 o 
  -4   3  15       80.54       75.79      1.02 o 
  -3   3  15       34.92       35.12      0.53 o 
  -2   3  15        4.62        4.75      0.32 o 
  -1   3  15        8.02        7.33      0.27 o 
   0   3  15       34.31       27.89      0.47 o 
   1   3  15      178.21      174.32      2.24 o 
   2   3  15      345.58      339.88      2.80 o 
   3   3  15      115.12      110.96      1.32 o 
   4   3  15        0.74        0.99      0.26 o 
   5   3  15        1.76        1.49      0.29 o 
  -5   4  15        8.40        5.97      0.42 o 
  -4   4  15       97.66       99.53      1.35 o 
  -3   4  15       26.44       23.90      0.84 o 
  -2   4  15       15.89       17.06      0.47 o 
  -1   4  15        2.14        2.36      0.24 o 
   0   4  15      116.77      116.46      1.14 o 
   1   4  15       51.59       52.04      0.80 o 
   2   4  15        0.05        0.22      0.22 o 
   3   4  15      104.59       98.35      1.24 o 
   4   4  15       46.44       47.68      0.95 o 
   5   4  15        3.99        4.29      0.40 o 
  -5   5  15        2.41        2.46      0.37 o 
  -4   5  15        0.22        0.71      0.27 o 
  -3   5  15        1.32        1.97      0.25 o 
  -2   5  15       16.14       14.47      0.42 o 
  -1   5  15       17.38       17.92      0.50 o 
   0   5  15        5.22        5.52      0.31 o 
   1   5  15       27.11       28.36      0.74 o 
   2   5  15      104.98       97.86      1.36 o 
   3   5  15       83.11       90.43      1.33 o 
   4   5  15       22.08       19.32      0.66 o 
  -4   6  15       60.33       63.21      1.53 o 
  -3   6  15        6.32        6.77      0.45 o 
  -2   6  15        8.34        8.34      0.41 o 
  -1   6  15       12.68       12.06      0.46 o 
   0   6  15        2.34        2.10      0.27 o 
   1   6  15       12.27       13.71      0.64 o 
   2   6  15        4.47        4.31      0.44 o 
   3   6  15       43.17       42.67      1.08 o 
  -3   7  15       13.02       12.86      0.58 o 
  -2   7  15       10.03        9.69      0.52 o 
  -1   7  15       23.26       21.70      0.75 o 
   0   7  15        0.88        0.66      0.32 o 
   1   7  15       12.46       13.76      0.79 o 
   2   7  15       40.18       40.10      1.01 o 
  -6   0  16       21.04       25.72      1.88 o 
  -4   0  16       21.82       20.86      0.74 o 
  -2   0  16       31.04       30.21      0.65 o 
   0   0  16        0.36        0.14      0.18 o 
   2   0  16     2171.39     2061.71     18.10 o 
   4   0  16       47.53       42.47      0.96 o 
  -6   1  16       65.63       78.04      1.47 o 
  -5   1  16       44.81       45.63      0.89 o 
  -4   1  16       28.89       27.37      0.59 o 
  -3   1  16        2.04        1.46      0.27 o 
  -2   1  16       15.50       13.68      0.34 o 
  -1   1  16        9.57        8.28      0.27 o 
   0   1  16        1.22        2.18      0.17 o 
   1   1  16      231.43      219.70      1.78 o 
   2   1  16      160.41      162.57      1.39 o 
   3   1  16       12.40       11.90      0.42 o 
   4   1  16        9.96        9.07      0.46 o 
   5   1  16        4.27        4.41      0.30 o 
  -6   2  16       90.20      102.10      1.47 o 
  -5   2  16        0.16        0.23      0.25 o 
  -4   2  16        2.85        2.73      0.28 o 
  -3   2  16        0.09       -0.06      0.17 o 
  -2   2  16        3.28        4.59      0.25 o 
  -1   2  16       29.13       26.90      0.42 o 
   0   2  16      267.58      257.87      1.73 o 
   1   2  16      724.61      710.30      5.10 o 
   2   2  16      158.61      155.10      1.43 o 
   3   2  16       65.89       59.56      0.92 o 
   4   2  16        3.37        2.78      0.32 o 
   5   2  16        0.50        0.23      0.24 o 
  -6   3  16        1.09        2.32      0.46 o 
  -5   3  16       30.45       32.71      0.79 o 
  -4   3  16        8.25        7.57      0.38 o 
  -3   3  16       16.80       16.51      0.42 o 
  -2   3  16       49.60       47.79      0.67 o 
  -1   3  16        8.05        7.31      0.29 o 
   0   3  16      431.44      431.06      2.84 o 
   1   3  16      467.09      453.25      3.51 o 
   2   3  16       41.76       39.86      0.83 o 
   3   3  16       22.42       24.12      0.62 o 
   4   3  16        8.80        8.73      0.46 o 
   5   3  16        0.29        0.87      0.28 o 
  -5   4  16        8.77       11.20      0.60 o 
  -4   4  16        6.92        7.16      0.43 o 
  -3   4  16        0.25        0.31      0.20 o 
  -2   4  16        2.02        1.83      0.24 o 
  -1   4  16        2.48        3.58      0.28 o 
   0   4  16       28.45       27.54      0.52 o 
   1   4  16        1.16        1.50      0.24 o 
   2   4  16        8.67        8.90      0.41 o 
   3   4  16       17.92       17.73      0.55 o 
   4   4  16        3.34        3.10      0.39 o 
  -5   5  16      173.02      184.39      3.44 o 
  -4   5  16       31.51       34.17      1.23 o 
  -3   5  16        0.00        0.21      0.21 o 
  -2   5  16        4.60        5.26      0.35 o 
  -1   5  16       83.33       80.93      1.06 o 
   0   5  16      150.63      157.09      1.47 o 
   1   5  16      117.29      118.21      1.48 o 
   2   5  16        1.59        1.53      0.32 o 
   3   5  16        6.20        5.79      0.44 o 
   4   5  16        0.94        0.64      0.33 o 
  -4   6  16        0.56        0.83      0.38 o 
  -3   6  16        2.08        1.75      0.28 o 
  -2   6  16        0.29       -0.02      0.23 o 
  -1   6  16       95.54       99.20      1.25 o 
   0   6  16       80.14       83.02      1.19 o 
   1   6  16        0.49        0.93      0.31 o 
   2   6  16       20.85       18.99      0.71 o 
   3   6  16        0.87        0.61      0.61 o 
  -2   7  16        0.07        0.18      0.26 o 
  -1   7  16        0.03       -0.09      0.26 o 
   0   7  16        0.24        0.85      0.34 o 
   1   7  16       72.12       71.95      1.33 o 
   2   7  16        6.09        8.11      0.71 o 
  -5   0  17        2.59        4.29      0.48 o 
  -3   0  17        2.78        2.60      0.38 o 
  -1   0  17       25.87       20.10      0.62 o 
   1   0  17       35.17       34.01      0.88 o 
   3   0  17       22.09       21.16      0.70 o 
   5   0  17        7.18        7.02      0.70 o 
  -6   1  17       39.56       44.18      0.94 o 
  -5   1  17        2.08        2.86      0.32 o 
  -4   1  17        0.16       -0.01      0.20 o 
  -3   1  17       63.37       62.56      0.87 o 
  -2   1  17       24.04       22.45      0.46 o 
  -1   1  17       32.75       34.86      0.47 o 
   0   1  17      103.11      103.24      0.90 o 
   1   1  17      654.41      629.49      4.25 o 
   2   1  17        4.33        4.21      0.28 o 
   3   1  17       53.49       51.85      0.83 o 
   4   1  17       11.37       11.51      0.41 o 
   5   1  17       12.59       11.29      0.49 o 
  -6   2  17       11.17       11.90      0.56 o 
  -5   2  17        7.15        8.22      0.46 o 
  -4   2  17       16.78       18.04      0.57 o 
  -3   2  17       21.57       22.87      0.54 o 
  -2   2  17        3.35        3.05      0.21 o 
  -1   2  17        0.28       -0.01      0.14 o 
   0   2  17       51.26       55.79      0.90 o 
   1   2  17      226.46      220.01      2.25 o 
   2   2  17      113.04      108.59      1.14 o 
   3   2  17        0.33        0.20      0.22 o 
   4   2  17        2.95        3.24      0.33 o 
   5   2  17       29.00       36.16      0.81 o 
  -5   3  17       94.17       96.53      1.27 o 
  -4   3  17       10.95       11.06      0.48 o 
  -3   3  17        0.41        0.60      0.19 o 
  -2   3  17        3.31        3.20      0.24 o 
  -1   3  17       32.99       26.14      0.58 o 
   0   3  17        1.02        0.38      0.18 o 
   1   3  17       13.32       12.54      0.49 o 
   2   3  17        1.04        0.70      0.25 o 
   3   3  17       10.51       10.59      0.45 o 
   4   3  17        0.11       -0.24      0.28 o 
   5   3  17        0.08        0.28      0.27 o 
  -5   4  17        0.02        0.25      0.29 o 
  -4   4  17       13.07       14.17      0.89 o 
  -3   4  17        3.19        3.09      0.28 o 
  -2   4  17       68.24       69.31      0.96 o 
  -1   4  17       96.93       99.50      1.18 o 
   0   4  17      601.97      597.37      4.10 o 
   1   4  17      118.72      116.86      1.38 o 
   2   4  17        9.10        8.11      0.41 o 
   3   4  17        2.51        3.19      0.35 o 
   4   4  17       12.97       13.34      0.56 o 
  -4   5  17        4.40        4.21      0.68 o 
  -3   5  17        3.30        4.38      0.35 o 
  -2   5  17        0.46        0.37      0.21 o 
  -1   5  17       65.29       67.13      1.02 o 
   0   5  17      357.01      358.20      2.98 o 
   1   5  17        5.13        5.40      0.80 o 
   2   5  17        0.01        0.27      0.25 o 
   3   5  17       11.45       11.07      0.57 o 
   4   5  17        1.98       -0.06      0.68 o 
  -3   6  17        0.00        0.09      0.26 o 
  -2   6  17        3.85        3.77      0.34 o 
  -1   6  17       65.00       66.00      1.06 o 
   0   6  17       60.93       59.24      1.03 o 
   1   6  17       39.78       40.70      1.31 o 
   2   6  17        2.42        2.77      0.48 o 
   3   6  17        2.34        2.02      0.64 o 
  -2   7  17       63.26       63.70      1.26 o 
  -1   7  17      109.68      109.26      1.55 o 
   0   7  17       62.11       64.80      1.93 o 
   1   7  17        0.44        0.79      0.33 o 
  -6   0  18       29.42       32.96      1.93 o 
  -4   0  18        4.16        4.41      0.58 o 
  -2   0  18       45.78       35.74      0.90 o 
   0   0  18        4.78        5.35      0.38 o 
   2   0  18       82.83       80.82      1.28 o 
   4   0  18       72.70       74.60      1.34 o 
  -6   1  18       52.57       55.26      1.65 o 
  -5   1  18        7.50        7.14      0.42 o 
  -4   1  18        0.16       -0.23      0.23 o 
  -3   1  18        9.02        7.25      0.36 o 
  -2   1  18       34.25       24.85      0.49 o 
  -1   1  18       66.39       52.08      0.65 o 
   0   1  18       74.19       57.22      0.64 o 
   1   1  18       24.88       27.19      0.64 o 
   2   1  18       39.77       38.32      0.66 o 
   3   1  18        8.49        8.01      0.39 o 
   4   1  18        0.69        1.11      0.26 o 
   5   1  18        0.42        0.06      0.26 o 
  -5   2  18        0.00       -0.02      0.24 o 
  -4   2  18        1.15        0.69      0.27 o 
  -3   2  18       14.62       15.30      0.51 o 
  -2   2  18       78.09       74.98      0.82 o 
  -1   2  18       24.94       20.25      0.46 o 
   0   2  18      136.89      128.46      1.14 o 
   1   2  18        6.38        7.31      0.34 o 
   2   2  18       95.71       94.04      1.17 o 
   3   2  18       36.47       35.31      0.75 o 
   4   2  18        4.70        5.00      0.40 o 
   5   2  18        8.75       10.18      0.52 o 
  -5   3  18        6.29        6.81      0.63 o 
  -4   3  18       15.79       15.15      0.49 o 
  -3   3  18        7.05        7.86      0.38 o 
  -2   3  18        7.35        7.81      0.39 o 
  -1   3  18        0.05       -0.02      0.19 o 
   0   3  18      460.40      428.78      3.09 o 
   1   3  18        0.20        0.26      0.22 o 
   2   3  18       27.85       29.41      0.65 o 
   3   3  18        0.66       -0.09      0.25 o 
   4   3  18       14.60       12.73      0.54 o 
  -5   4  18        1.42        2.28      0.57 o 
  -4   4  18        3.41        2.45      0.33 o 
  -3   4  18        1.63        1.81      0.26 o 
  -2   4  18       17.18       16.66      0.64 o 
  -1   4  18       29.13       27.23      0.60 o 
   0   4  18       10.15        7.76      0.39 o 
   1   4  18      133.96      123.07      1.40 o 
   2   4  18        5.99        5.49      0.38 o 
   3   4  18        5.60        5.17      0.39 o 
   4   4  18        2.58        3.71      0.39 o 
  -4   5  18        1.30        0.71      0.29 o 
  -3   5  18       21.91       22.41      0.86 o 
  -2   5  18       15.35       15.20      0.50 o 
  -1   5  18       44.05       47.24      0.94 o 
   0   5  18       11.37       12.45      0.62 o 
   1   5  18        0.77        0.73      0.28 o 
   2   5  18        0.04        0.10      0.28 o 
   3   5  18        0.15        0.12      0.26 o 
  -3   6  18        5.39        5.54      0.40 o 
  -2   6  18       25.74       27.43      0.67 o 
  -1   6  18      190.22      189.99      1.95 o 
   0   6  18       39.95       41.22      0.89 o 
   1   6  18       31.95       30.99      0.78 o 
   2   6  18        5.20        3.60      0.44 o 
  -1   7  18       53.00       57.68      1.40 o 
   0   7  18       26.83       28.98      1.70 o 
  -5   0  19        1.32        0.42      0.33 o 
  -3   0  19       75.50       75.99      1.44 o 
  -1   0  19      276.23      236.92      2.48 o 
   1   0  19      119.37      112.92      2.40 o 
   3   0  19       14.52       14.04      0.61 o 
   5   0  19        0.48        1.00      0.42 o 
  -5   1  19        0.16       -0.18      0.25 o 
  -4   1  19       13.49       13.49      0.52 o 
  -3   1  19       23.68       22.51      0.55 o 
  -2   1  19       43.79       34.87      0.66 o 
  -1   1  19      202.36      157.45      1.58 o 
   0   1  19       31.42       26.75      0.57 o 
   1   1  19        1.56        1.47      0.23 o 
   2   1  19        0.56        0.40      0.21 o 
   3   1  19        0.00       -0.13      0.21 o 
   4   1  19        0.07       -0.23      0.23 o 
   5   1  19        2.89        2.66      0.58 o 
  -5   2  19        0.44        0.45      0.28 o 
  -4   2  19        1.58        2.01      0.29 o 
  -3   2  19       52.66       50.47      0.94 o 
  -2   2  19       15.36       12.78      0.39 o 
  -1   2  19      122.26       99.80      1.05 o 
   0   2  19       76.72       61.73      0.85 o 
   1   2  19       18.25       18.42      0.47 o 
   2   2  19       12.72       14.02      0.50 o 
   3   2  19       11.27       11.42      0.60 o 
   4   2  19       32.39       33.17      0.78 o 
  -5   3  19        2.70        3.48      0.40 o 
  -4   3  19        0.03        0.17      0.26 o 
  -3   3  19       43.40       39.26      0.73 o 
  -2   3  19        5.25        5.67      0.35 o 
  -1   3  19        7.02        5.84      0.35 o 
   0   3  19        5.63        5.49      0.35 o 
   1   3  19        3.68        3.55      0.31 o 
   2   3  19       10.83       10.35      0.45 o 
   3   3  19        0.27       -0.14      0.26 o 
   4   3  19        0.92        0.96      0.30 o 
  -4   4  19        3.21        3.41      0.38 o 
  -3   4  19       55.21       57.93      1.09 o 
  -2   4  19        2.99        2.76      0.28 o 
  -1   4  19       46.17       43.84      0.77 o 
   0   4  19        2.68        1.47      0.28 o 
   1   4  19        0.20        0.90      0.26 o 
   2   4  19        0.15        0.51      0.25 o 
   3   4  19        5.75        5.52      0.40 o 
  -3   5  19       10.21       11.39      0.53 o 
  -2   5  19        0.24       -0.06      0.23 o 
  -1   5  19       39.87       42.62      0.79 o 
   0   5  19       70.55       64.26      1.54 o 
   1   5  19       46.05       45.77      0.93 o 
   2   5  19        0.10        0.24      0.26 o 
   3   5  19        1.18        0.70      0.61 o 
  -2   6  19       10.49       11.27      0.49 o 
  -1   6  19       10.00       13.08      0.52 o 
   0   6  19        0.65        0.97      0.35 o 
   1   6  19        1.72        1.02      0.31 o 
   2   6  19        0.20        0.19      0.44 o 
  -4   0  20       14.87       12.39      0.68 o 
  -2   0  20      197.81      154.10      2.21 o 
   0   0  20       42.74       36.36      0.95 o 
   2   0  20        1.04        0.76      0.35 o 
   4   0  20       82.76       98.46      2.42 o 
  -5   1  20        6.78        6.93      0.46 o 
  -4   1  20        6.54        5.30      0.40 o 
  -3   1  20        0.08        0.30      0.21 o 
  -2   1  20        1.17        1.04      0.23 o 
  -1   1  20       74.67       60.46      1.04 o 
   0   1  20        0.67        0.63      0.22 o 
   1   1  20        0.96        1.21      0.24 o 
   2   1  20        3.13        3.54      0.29 o 
   3   1  20        0.96        1.02      0.25 o 
   4   1  20        4.14        5.44      0.41 o 
  -5   2  20        8.02        8.85      0.51 o 
  -4   2  20       22.40       24.14      0.69 o 
  -3   2  20       32.29       31.69      0.74 o 
  -2   2  20       41.11       33.79      0.61 o 
  -1   2  20        2.22        2.06      0.23 o 
   0   2  20        1.89        1.52      0.23 o 
   1   2  20        6.90        6.22      0.41 o 
   2   2  20       28.61       28.47      0.66 o 
   3   2  20        1.61        2.44      0.36 o 
   4   2  20        4.61        5.48      0.43 o 
  -4   3  20        0.02       -0.03      0.27 o 
  -3   3  20       41.92       39.52      0.95 o 
  -2   3  20       73.06       70.41      0.99 o 
  -1   3  20       23.09       18.03      0.49 o 
   0   3  20       20.37       16.83      0.50 o 
   1   3  20        4.21        3.80      0.33 o 
   2   3  20        3.83        4.50      0.39 o 
   3   3  20        2.07        3.21      0.35 o 
   4   3  20        1.99        2.43      0.42 o 
  -4   4  20       15.04       14.65      0.69 o 
  -3   4  20       11.34       13.78      0.56 o 
  -2   4  20       24.55       29.19      0.75 o 
  -1   4  20       11.74       11.12      0.44 o 
   0   4  20        7.46        6.17      0.46 o 
   1   4  20       32.51       32.20      0.85 o 
   2   4  20        6.08        6.79      0.42 o 
   3   4  20       79.89       82.63      1.23 o 
  -3   5  20        2.60        2.90      0.36 o 
  -2   5  20       25.20       29.74      0.83 o 
  -1   5  20       15.48       16.34      0.52 o 
   0   5  20        0.22        0.30      0.30 o 
   1   5  20        4.48        5.31      0.49 o 
   2   5  20        0.11        0.11      0.30 o 
  -2   6  20        0.38        0.45      0.46 o 
  -1   6  20       26.78       29.57      0.78 o 
   0   6  20        4.12        4.05      0.47 o 
   1   6  20        7.86        9.16      0.87 o 
  -5   0  21       12.11       11.94      0.92 o 
  -3   0  21       53.64       59.18      1.59 o 
  -1   0  21       21.68       20.36      0.77 o 
   1   0  21       62.95       63.69      1.35 o 
   3   0  21       24.71       27.53      0.97 o 
  -5   1  21        5.63        5.80      0.72 o 
  -4   1  21        0.15        0.30      0.25 o 
  -3   1  21        1.59        1.26      0.24 o 
  -2   1  21       16.65       15.46      0.49 o 
  -1   1  21       11.88        9.28      0.39 o 
   0   1  21        0.60        0.62      0.20 o 
   1   1  21        9.12        9.47      0.43 o 
   2   1  21        0.13        0.07      0.24 o 
   3   1  21        5.80        8.54      0.68 o 
   4   1  21        6.90        6.74      0.48 o 
  -4   2  21       15.51       18.17      0.63 o 
  -3   2  21       11.78       17.64      0.59 o 
  -2   2  21      103.26       93.35      1.27 o 
  -1   2  21       13.91       16.02      0.44 o 
   0   2  21        4.81        4.78      0.35 o 
   1   2  21        0.79        1.27      0.27 o 
   2   2  21       16.32       14.35      0.53 o 
   3   2  21       79.82       87.87      1.25 o 
   4   2  21       24.13       32.81      1.36 o 
  -4   3  21       16.21       19.48      0.72 o 
  -3   3  21       27.56       34.15      0.91 o 
  -2   3  21        9.07        9.97      0.59 o 
  -1   3  21        9.52        7.99      0.40 o 
   0   3  21        1.10        0.98      0.24 o 
   1   3  21        3.40        3.70      0.33 o 
   2   3  21       11.31       13.40      0.53 o 
   3   3  21        6.70        8.94      0.57 o 
  -3   4  21       19.07       18.12      0.61 o 
  -2   4  21       41.68       44.31      0.82 o 
  -1   4  21        0.22        0.41      0.26 o 
   0   4  21       11.68       14.00      0.61 o 
   1   4  21        2.34        1.92      0.33 o 
   2   4  21        2.23        2.84      0.35 o 
   3   4  21       15.13       18.04      1.53 o 
  -2   5  21        9.94       14.12      0.52 o 
  -1   5  21        3.40        3.44      0.37 o 
   0   5  21        3.00        4.08      0.44 o 
   1   5  21        0.02        0.15      0.29 o 
   2   5  21       19.54       22.61      0.96 o 
  -4   0  22      104.27      125.14      2.81 o 
  -2   0  22        1.43        0.14      0.32 o 
   0   0  22        9.25        6.45      0.52 o 
   2   0  22       71.96       66.57      1.44 o 
  -4   1  22       57.78       71.21      1.35 o 
  -3   1  22       11.67       13.99      0.53 o 
  -2   1  22        8.46        8.20      0.41 o 
  -1   1  22        0.04        0.27      0.25 o 
   0   1  22        8.70        7.93      0.46 o 
   1   1  22        7.43        6.80      0.45 o 
   2   1  22        0.18       -0.11      0.24 o 
   3   1  22       29.02       32.63      0.89 o 
  -4   2  22        6.90        7.38      0.64 o 
  -3   2  22        2.41        2.31      0.33 o 
  -2   2  22        0.03        0.07      0.25 o 
  -1   2  22        5.01        6.43      0.50 o 
   0   2  22        2.17        1.49      0.29 o 
   1   2  22       25.43       24.01      0.69 o 
   2   2  22       28.76       28.53      0.82 o 
   3   2  22        0.00       -0.02      0.27 o 
  -4   3  22        6.13        7.16      1.14 o 
  -3   3  22       69.44       77.03      1.39 o 
  -2   3  22        0.85        1.82      0.30 o 
  -1   3  22        0.10        0.42      0.33 o 
   0   3  22       11.63       12.52      0.61 o 
   1   3  22        5.22        5.84      0.38 o 
   2   3  22        0.87        0.64      0.28 o 
   3   3  22       39.14       48.53      1.03 o 
  -3   4  22        4.92        9.13      0.61 o 
  -2   4  22        9.17       10.34      0.51 o 
  -1   4  22        0.07        0.21      0.31 o 
   0   4  22        4.71        4.13      0.43 o 
   1   4  22        1.66        1.83      0.33 o 
   2   4  22       71.68       83.12      1.23 o 
  -2   5  22        1.29        0.23      0.68 o 
  -1   5  22        1.03        0.84      0.33 o 
   0   5  22        0.79        0.95      0.33 o 
   1   5  22        1.03        3.01      0.68 o 
  -3   0  23        2.21        2.35      0.43 o 
  -1   0  23       48.15       42.80      1.37 o 
   1   0  23       20.81       22.47      0.87 o 
   3   0  23       10.43       10.70      0.72 o 
  -4   1  23        0.50        0.58      0.30 o 
  -3   1  23       18.00       21.14      0.59 o 
  -2   1  23        0.64        0.58      0.24 o 
  -1   1  23        0.30        0.16      0.24 o 
   0   1  23        2.12        1.69      0.27 o 
   1   1  23        8.13       11.80      0.47 o 
   2   1  23        1.00        0.66      0.31 o 
   3   1  23       22.08       21.90      0.80 o 
  -3   2  23        0.01        0.79      0.28 o 
  -2   2  23        9.23       10.17      0.54 o 
  -1   2  23       16.38       14.92      0.62 o 
   0   2  23        1.13        0.82      0.32 o 
   1   2  23       52.66       57.54      1.04 o 
   2   2  23       57.22       64.28      1.15 o 
   3   2  23        0.91        1.63      0.63 o 
  -3   3  23        0.87        0.51      0.34 o 
  -2   3  23        0.00        0.24      0.30 o 
  -1   3  23        6.55        8.10      0.61 o 
   0   3  23        0.82        0.97      0.58 o 
   1   3  23        0.41        0.93      0.32 o 
   2   3  23        5.61        7.01      0.59 o 
  -2   4  23        1.73        1.49      0.34 o 
  -1   4  23        0.09        0.10      0.41 o 
   0   4  23       21.11       22.62      0.78 o 
   1   4  23       10.36       11.15      0.55 o 
  -2   0  24        0.46        0.51      0.55 o 
   0   0  24       55.71       70.95      1.46 o 
   2   0  24      139.70      148.25      4.03 o 
  -3   1  24        1.11        1.76      0.31 o 
  -2   1  24        4.49        6.12      0.39 o 
  -1   1  24        6.40        5.69      0.47 o 
   0   1  24        0.19        0.20      0.24 o 
   1   1  24       31.16       36.60      0.77 o 
   2   1  24        8.39        8.54      0.55 o 
  -3   2  24        0.86        0.69      0.28 o 
  -2   2  24        0.98        0.94      0.33 o 
  -1   2  24        2.09        3.62      0.40 o 
   0   2  24        0.25        0.42      0.44 o 
   1   2  24        2.66        4.27      0.42 o 
   2   2  24       58.05       64.03      1.18 o 
  -2   3  24        4.46        5.96      0.51 o 
  -1   3  24        6.26        6.16      0.57 o 
   0   3  24        0.01        0.13      0.37 o 
   1   3  24       64.84       75.54      1.27 o 
  -1   4  24        0.34        0.00      0.57 o 
   0   4  24        3.84        2.05      0.68 o 
  -3   0  25        1.75        1.01      0.46 o 
  -1   0  25       27.73       30.09      1.24 o 
   1   0  25      124.40      144.75      2.51 o 
  -2   1  25        0.79        0.96      0.32 o 
  -1   1  25       12.91       12.24      0.63 o 
   0   1  25        0.31        0.28      0.26 o 
   1   1  25       90.87      110.85      1.56 o 
  -2   2  25        0.19        0.31      0.35 o 
  -1   2  25        0.45        1.92      0.45 o 
   0   2  25       98.72      110.04      2.18 o 
   1   2  25       16.56       16.56      0.65 o 
  -1   3  25        1.16        0.68      0.68 o 
   0   3  25        8.07        9.55      1.14 o 
   0   0  26       60.26       75.97      2.58 o 
  -1   1  26        1.49        2.48      0.41 o 
   0   1  26       61.66       81.62      1.31 o 
                                                 
